# Supplementary material for: Ketogenesis impact on liver metabolism revealed by proteomics of lysine β-hydroxybutyrylation
Source: Cell Rep. Author manuscript; Available in PMC 2021 Aug 18. (PMC8372761; doi:10.1016/j.celrep.2021.109487)
Supplement: 2 [file NIHMS1730377-supplement-2.xlsx]

## Sheet: Kbhb sites
Leading proteins	Positions in protein	Protein names	Gene names	Localization prob	Score	Modified sequence	Position in peptide
Q9WVM8	367	Kynurenine/alpha-aminoadipate aminotransferase, mitochondrial	Aadat	1	211.38	_GISDTK(hy)QLIEEK_	6
Q99K67	52	Alpha-aminoadipic semialdehyde synthase, mitochondrial;Lysine ketoglutarate reductase;Saccharopine dehydrogenase	Aass	0.999998	121.05	_GITK(hy)LGYK_	4
Q99K67	761	Alpha-aminoadipic semialdehyde synthase, mitochondrial;Lysine ketoglutarate reductase;Saccharopine dehydrogenase	Aass	1	117.4	_EAYPALRPEANPLTWK(hy)QLLCDLVGISR_	16
Q99K67	286	Alpha-aminoadipic semialdehyde synthase, mitochondrial;Lysine ketoglutarate reductase;Saccharopine dehydrogenase	Aass	1	204.52	_TDGVYDPVEYEK(hy)YPER_	12
Q99K67	535	Alpha-aminoadipic semialdehyde synthase, mitochondrial;Lysine ketoglutarate reductase;Saccharopine dehydrogenase	Aass	1	188.44	_YNINPVSLTVGK(hy)QEAK_	12
P61922	252	4-aminobutyrate aminotransferase, mitochondrial	Abat	1	94.569	_LK(hy)YPLEEFTTDNQQEEAR_	2
P61922	460	4-aminobutyrate aminotransferase, mitochondrial	Abat	1	115.57	_NK(hy)GVVLGGCGDK_	2
P61922	452	4-aminobutyrate aminotransferase, mitochondrial	Abat	1	144.38	_NK(hy)LILIAR_	2
P61922	318	4-aminobutyrate aminotransferase, mitochondrial	Abat	1	191.35	_K(hy)HGCAFLVDEVQTGGGCTGK_	1
P61922	470	4-aminobutyrate aminotransferase, mitochondrial	Abat	1	196.38	_GVVLGGCGDK(hy)SIR_	10
Q8K4F5	196	Abhydrolase domain-containing protein 11	Abhd11	1	194.39	_LADK(hy)QLSSVVK_	4
E9QN99	194	Abhydrolase domain-containing protein 14B	Abhd14b	0.998765	99.413	_VLVMEGAGHPCYLDK(hy)PDEWHK_	15
Q8BWT1	269	3-ketoacyl-CoA thiolase, mitochondrial	Acaa2	0.891965	240.26	_DGTVTAGNASGVSDGAGAVIIASEDAVK(hy)K_	28
Q8BWT1	209	3-ketoacyl-CoA thiolase, mitochondrial	Acaa2	0.999544	257.2	_AANEAGYFNEEMAPIEVK(hy)TK_	18
Q8BWT1	240	3-ketoacyl-CoA thiolase, mitochondrial	Acaa2	0.99957	155.51	_LPSVFK(hy)K_	6
Q8BWT1	340	3-ketoacyl-CoA thiolase, mitochondrial	Acaa2	1	170.18	_ALDLDPSK(hy)TNVSGGAIALGHPLGGSGSR_	8
Q8BWT1	13	3-ketoacyl-CoA thiolase, mitochondrial	Acaa2	1	179.73	_GVFIVAAK(hy)R_	8
Q8BWT1	214	3-ketoacyl-CoA thiolase, mitochondrial	Acaa2	1	180.24	_GK(hy)QTMQVDEHARPQTTLEQLQK_	2
Q8BWT1	158	3-ketoacyl-CoA thiolase, mitochondrial	Acaa2	1	183.07	_LEDTLWAGLTDQHVK(hy)LPM(ox)GM(ox)TAENLAAK_	15
Q8BWT1	241	3-ketoacyl-CoA thiolase, mitochondrial	Acaa2	1	214.05	_K(hy)DGTVTAGNASGVSDGAGAVIIASEDAVK_	1
Q8BWT1	25	3-ketoacyl-CoA thiolase, mitochondrial	Acaa2	1	216.44	_TPFGAYGGLLK(hy)DFSATDLTEFAAR_	11
Q8BWT1	191	3-ketoacyl-CoA thiolase, mitochondrial	Acaa2	1	219.68	_WK(hy)AANEAGYFNEEMAPIEVK_	2
Q8BWT1	137	3-ketoacyl-CoA thiolase, mitochondrial	Acaa2	1	221.32	_FGTK(hy)FGLDLK_	4
Q8BWT1	171	3-ketoacyl-CoA thiolase, mitochondrial	Acaa2	1	226.7	_LPM(ox)GM(ox)TAENLAAK(hy)YNISR_	13
Q8BWT1	234	3-ketoacyl-CoA thiolase, mitochondrial	Acaa2	1	370.7	_PQTTLEQLQK(hy)LPSVFK_	10
Q8K370	1052	Acyl-CoA dehydrogenase family member 10	Acad10	0.988206	121.19	_FADGPDEVHQLTVAK(hy)MELK_	15
Q8K370	413	Acyl-CoA dehydrogenase family member 10	Acad10	1	160.3	_IHSVDLQATSLDSFGK(hy)QGDYIPR_	16
Q8K370	1056	Acyl-CoA dehydrogenase family member 10	Acad10	1	190.02	_MELK(hy)NQSR_	4
Q8K370	427	Acyl-CoA dehydrogenase family member 10	Acad10	1	198.72	_QVQTWTK(hy)QYR_	7
D3Z7X0	535	Acyl-CoA dehydrogenase family member 12	Acad12	1	128.17	_LGDDQLK(hy)VAK_	7
D3Z7X0	542	Acyl-CoA dehydrogenase family member 12	Acad12	1	190.02	_MELK(hy)NQSR_	4
D3Z7X0;Q8K370	439;948	Acyl-CoA dehydrogenase family member 12	Acad12	1	101.78	_TAFGK(hy)PLVEQGTILADIAR_	5
Q9D7B6	211	Isobutyryl-CoA dehydrogenase, mitochondrial	Acad8	1	105.28	_TGGSGAK(hy)GISCIVVEK_	7
Q8JZN5	96	Acyl-CoA dehydrogenase family member 9, mitochondrial	Acad9	1	96.489	_IDQEGK(hy)IPVDTLEK_	6
A0A0R4J083	322	Long-chain specific acyl-CoA dehydrogenase, mitochondrial	Acadl	1	110.92	_AFGK(hy)TVAHIQTVQHK_	4
A0A0R4J083	92	Long-chain specific acyl-CoA dehydrogenase, mitochondrial	Acadl	1	131.06	_EVWEK(hy)AGK_	5
A0A0R4J083	81	Long-chain specific acyl-CoA dehydrogenase, mitochondrial	Acadl	1	131.67	_FFQEEVIPHHTEWEK(hy)AGEVSR_	15
A0A0R4J083	95	Long-chain specific acyl-CoA dehydrogenase, mitochondrial	Acadl	1	159	_AGK(hy)QGLLGINIAEK_	3
A0A0R4J083	254	Long-chain specific acyl-CoA dehydrogenase, mitochondrial	Acadl	1	165.02	_MGMK(hy)AQDTAELFFEDVR_	4
P45952	79	Medium-chain specific acyl-CoA dehydrogenase, mitochondrial	Acadm	1	118.4	_SGEYPFPLIK(hy)R_	10
P45952	259	Medium-chain specific acyl-CoA dehydrogenase, mitochondrial	Acadm	1	156	_VPK(hy)ENVLIGEGAGFK_	3
P45952	212	Medium-chain specific acyl-CoA dehydrogenase, mitochondrial	Acadm	1	203.61	_SNPDPK(hy)VPASK_	6
P45952	179	Medium-chain specific acyl-CoA dehydrogenase, mitochondrial	Acadm	1	221.32	_K(hy)GDEYVINGQK_	1
P45952	217	Medium-chain specific acyl-CoA dehydrogenase, mitochondrial	Acadm	1	243.23	_VPASK(hy)AFTGFIVEADTPGIHIGK_	5
P45952	30	Medium-chain specific acyl-CoA dehydrogenase, mitochondrial	Acadm	1	165.8	_AAHK(hy)QEPGLGFSFELTEQQK_	4
Q07417	335	Short-chain specific acyl-CoA dehydrogenase, mitochondrial	Acads	1	166.52	_AAMLK(hy)DNK_	5
Q07417	306	Short-chain specific acyl-CoA dehydrogenase, mitochondrial	Acads	1	225.85	_NAFGAPLTK(hy)LQNIQFK_	9
P50544	52	Very long-chain specific acyl-CoA dehydrogenase, mitochondrial	Acadvl	1	96.391	_EATQAVLDK(hy)PETLSSDASTR_	9
P50544	72	Very long-chain specific acyl-CoA dehydrogenase, mitochondrial	Acadvl	1	107.53	_AESK(hy)SFAVGMFK_	4
P50544	277	Very long-chain specific acyl-CoA dehydrogenase, mitochondrial	Acadvl	0.997845	174.4	_DAATGAVK(hy)EK_	8
P50544	128	Very long-chain specific acyl-CoA dehydrogenase, mitochondrial	Acadvl	1	102.58	_NDALEK(hy)VEDDTLQGLK_	6
P50544	483	Very long-chain specific acyl-CoA dehydrogenase, mitochondrial	Acadvl	1	129.37	_GK(hy)ELTGLGNALK_	2
P50544	269	Very long-chain specific acyl-CoA dehydrogenase, mitochondrial	Acadvl	1	147.33	_TPIK(hy)DAATGAVK_	4
P50544	122	Very long-chain specific acyl-CoA dehydrogenase, mitochondrial	Acadvl	1	162.79	_FFEEVNDPAK(hy)NDALEK_	10
P50544	196	Very long-chain specific acyl-CoA dehydrogenase, mitochondrial	Acadvl	1	174.98	_GILLYGTK(hy)AQR_	8
P50544	557	Very long-chain specific acyl-CoA dehydrogenase, mitochondrial	Acadvl	1	195.77	_K(hy)GIVNEQFLLQR_	1
Q8QZT1	242	Acetyl-CoA acetyltransferase, mitochondrial	Acat1	0.888549	129.05	_FASEITPITISVKGK(hy)PDVVVK_	15
Q8QZT1	240	Acetyl-CoA acetyltransferase, mitochondrial	Acat1	0.973478	120.9	_FASEITPITISVK(hy)GK_	13
Q8QZT1	187	Acetyl-CoA acetyltransferase, mitochondrial	Acat1	1	144.97	_DGLTDVYNK(hy)IHMGNCAENTAK_	9
Q8QZT1	335	Acetyl-CoA acetyltransferase, mitochondrial	Acat1	1	146.54	_VLK(hy)YAGLK_	3
Q8QZT1	227	Acetyl-CoA acetyltransferase, mitochondrial	Acat1	1	153.36	_EAWDAGK(hy)FASEITPITISVK_	7
Q8QZT1	304	Acetyl-CoA acetyltransferase, mitochondrial	Acat1	1	162.5	_LNVK(hy)PLAR_	4
Q8QZT1	178	Acetyl-CoA acetyltransferase, mitochondrial	Acat1	1	165.58	_LEDLIVK(hy)DGLTDVYNK_	7
Q8QZT1	75	Acetyl-CoA acetyltransferase, mitochondrial	Acat1	1	168.69	_LGTAAIQGAIEK(hy)AGIPK_	12
Q8QZT1	220	Acetyl-CoA acetyltransferase, mitochondrial	Acat1	1	176.48	_SK(hy)EAWDAGK_	2
Q8QZT1	265	Acetyl-CoA acetyltransferase, mitochondrial	Acat1	1	231.97	_LK(hy)TVFQK_	2
Q8QZT1	171	Acetyl-CoA acetyltransferase, mitochondrial	Acat1	1	232.28	_GATPYGGVK(hy)LEDLIVK_	9
Q8QZT1	260	Acetyl-CoA acetyltransferase, mitochondrial	Acat1	1	235.15	_VDFSK(hy)VPK_	5
Q99KI0	517	Aconitate hydratase, mitochondrial	Aco2	0.999999	209.56	_FNPETDFLTGK(hy)DGK_	11
Q99KI0	591	Aconitate hydratase, mitochondrial	Aco2	1	118.08	_GK(hy)CTTDHISAAGPWLK_	2
Q99KI0	730	Aconitate hydratase, mitochondrial	Aco2	1	122.64	_LTIQGLK(hy)DFAPGKPLK_	7
Q99KI0	549	Aconitate hydratase, mitochondrial	Aco2	1	129.62	_SDFDPGQDTYQHPPK(hy)DSSGQR_	15
Q99KI0	138	Aconitate hydratase, mitochondrial	Aco2	1	133.09	_VAVPSTIHCDHLIEAQVGGEK(hy)DLR_	21
Q99KI0	31	Aconitate hydratase, mitochondrial	Aco2	1	135.58	_AK(hy)VAMSHFEPSEYIR_	2
Q99KI0	689	Aconitate hydratase, mitochondrial	Aco2	1	142.83	_AIITK(hy)SFAR_	5
Q99KI0	523	Aconitate hydratase, mitochondrial	Aco2	1	160.18	_FK(hy)LEAPDADELPR_	2
Q99KI0	50	Aconitate hydratase, mitochondrial	Aco2	1	210.15	_YDLLEK(hy)NINIVR_	6
Q99KI0	144	Aconitate hydratase, mitochondrial	Aco2	1	219.97	_AK(hy)DINQEVYNFLATAGAK_	2
Q9CQR4	17	Acyl-coenzyme A thioesterase 13	Acot13	1	104.22	_VM(ox)FK(hy)VPGFDR_	4
Q9CQR4	13	Acyl-coenzyme A thioesterase 13	Acot13	1	136.11	_EVM(ox)K(hy)VMFK_	4
Q9CQR4	127	Acyl-coenzyme A thioesterase 13	Acot13	1	140.49	_TTGK(hy)LIAQGR_	4
Q9CQR4	37	Acyl-coenzyme A thioesterase 13	Acot13	1	159.22	_VTLVSAAPEK(hy)LICEMK_	10
Q9CQR4	27	Acyl-coenzyme A thioesterase 13	Acot13	1	205.28	_VLEK(hy)VTLVSAAPEK_	4
Q9QYR7;Q8BWN8;Q9QYR9	53;42;83	Acyl-coenzyme A thioesterase 3;Acyl-coenzyme A thioesterase 5;Acyl-coenzyme A thioesterase 4;Acyl-coenzyme A thioesterase 2, mitochondrial;Acyl-coenzyme A thioesterase 1	Acot3	1	150.4	_DEK(hy)GALFR_	3
Q9R0H0	267	Peroxisomal acyl-coenzyme A oxidase 1;Acyl-coenzyme A oxidase	Acox1	0.999491	135.47	_YAQVKPDGTYVK(hy)PLSNK_	12
Q9R0H0	437	Peroxisomal acyl-coenzyme A oxidase 1;Acyl-coenzyme A oxidase	Acox1	1	136.3	_FLMK(hy)IYDQVQSGK_	4
Q8VCW8	599	Acyl-CoA synthetase family member 2, mitochondrial	Acsf2	0.999998	266.2	_YIVFVEGYPLTISGK(hy)IQK_	15
Q8VCW8	296	Acyl-CoA synthetase family member 2, mitochondrial	Acsf2	1	111.86	_MPTK(hy)TAEELR_	4
Q8VCW8	510	Acyl-CoA synthetase family member 2, mitochondrial	Acsf2	1	136.8	_SK(hy)DMIIR_	2
Q8VCW8	614	Acyl-CoA synthetase family member 2, mitochondrial	Acsf2	1	138.4	_EQMEQHLK(hy)L_	8
Q8VCW8	559	Acyl-CoA synthetase family member 2, mitochondrial	Acsf2	1	139.3	_LK(hy)SGETTTAEEIK_	2
Q8VCW8	570	Acyl-CoA synthetase family member 2, mitochondrial	Acsf2	1	142.97	_SGETTTAEEIK(hy)AFCK_	11
Q8VCW8	487	Acyl-CoA synthetase family member 2, mitochondrial	Acsf2	1	169.89	_TFETVGQDK(hy)WYR_	9
Q8VCW8	182	Acyl-CoA synthetase family member 2, mitochondrial	Acsf2	1	286.73	_QFK(hy)TQQYYDILK_	3
Q91VA0	352	Acyl-coenzyme A synthetase ACSM1, mitochondrial	Acsm1	1	124.69	_FPTLEHCTTGGESLLPEEYEQWK(hy)QR_	23
Q91VA0	545	Acyl-coenzyme A synthetase ACSM1, mitochondrial	Acsm1	1	134.3	_K(hy)VEFVSELPK_	1
Q91VA0	501	Acyl-coenzyme A synthetase ACSM1, mitochondrial	Acsm1	1	139.73	_IGPVEVENALAEHPAVAESAVVSSPDK(hy)DR_	27
Q91VA0	534	Acyl-coenzyme A synthetase ACSM1, mitochondrial	Acsm1	1	162.72	_ELQHHVK(hy)SVTAPYK_	7
Q91VA0	324	Acyl-coenzyme A synthetase ACSM1, mitochondrial	Acsm1	1	292.06	_MVLQQK(hy)TSNLR_	6
Q91VA0	142	Acyl-coenzyme A synthetase ACSM1, mitochondrial	Acsm1	0.993629	103.83	_TGIIFMPGTTQLK(hy)AK_	13
Q91VA0	541	Acyl-coenzyme A synthetase ACSM1, mitochondrial	Acsm1	1	125.56	_SVTAPYK(hy)YPR_	7
Q8K0L3-2	565	Acyl-coenzyme A synthetase ACSM2, mitochondrial	Acsm2	1	125.56	_SVTAPYK(hy)YPR_	7
Q8K0L3-2	583	Acyl-coenzyme A synthetase ACSM2, mitochondrial	Acsm2	1	146.69	_TVTGK(hy)IER_	5
Q8BGA8	540	Acyl-coenzyme A synthetase ACSM5, mitochondrial	Acsm5	0.999999	93.766	_ELQEHVK(hy)TVTAPYK_	7
Q8BGA8	565	Acyl-coenzyme A synthetase ACSM5, mitochondrial	Acsm5	1	178.94	_TVSGK(hy)ILR_	5
Q8BGA8	302	Acyl-coenzyme A synthetase ACSM5, mitochondrial	Acsm5	1	264.72	_VDAK(hy)TILNTLCR_	4
Q8BGA8	151	Acyl-coenzyme A synthetase ACSM5, mitochondrial	Acsm5	0.998577	141.13	_TGVVMIPGVSQLTAK(hy)DLK_	15
P00329	339	Alcohol dehydrogenase 1	Adh1	0.934742	138.98	_LVADFM(ox)AK(hy)K_	8
P00329	40	Alcohol dehydrogenase 1	Adh1	1	117.02	_IK(hy)MVATGVCR_	2
P00329	340	Alcohol dehydrogenase 1	Adh1	1	132.44	_K(hy)FPLDPLITHVLPFEK_	1
P00329	234	Alcohol dehydrogenase 1	Adh1	1	244.97	_AK(hy)ELGATECINPQDYSK_	2
P00329	326	Alcohol dehydrogenase 1;Zinc finger protein 609	Adh1	1	138.9	_SK(hy)DSVPK_	2
P55264	357	Adenosine kinase	Adk	1	128.08	_TGCTFPEK(hy)PDFH_	8
A2AS89	223	Agmatinase, mitochondrial	Agmat	1	142.08	_SVDEGLLDSK(hy)R_	10
Q3UEG6	261	Alanine--glyoxylate aminotransferase 2, mitochondrial	Agxt2	1	180.11	_DCSCAPDCCQAK(hy)ER_	12
Q3UEG6	453	Alanine--glyoxylate aminotransferase 2, mitochondrial	Agxt2	1	91.812	_QPLPK(hy)TEVNQIHEDCK_	5
Q3UEG6	83	Alanine--glyoxylate aminotransferase 2, mitochondrial	Agxt2	1	84.653	_K(hy)PLLLHQGHMEWLFDSEGNR_	1
Q3UEG6	70	Alanine--glyoxylate aminotransferase 2, mitochondrial	Agxt2	1	176.25	_VLAIHK(hy)QHLSPVDTAYFR_	6
P50247	389	Adenosylhomocysteinase	Ahcy	1	126.1	_K(hy)LDEAVAEAHLGK_	1
P50247	204	Adenosylhomocysteinase	Ahcy	1	175.51	_ESLIDGIK(hy)R_	8
P50247	405	Adenosylhomocysteinase	Ahcy	1	182.68	_LNVK(hy)LTK_	4
P50247	188	Adenosylhomocysteinase	Ahcy	1	201.84	_SK(hy)FDNLYGCR_	2
P50247	43	Adenosylhomocysteinase	Ahcy	1	121.9	_EMYSASK(hy)PLK_	7
P50247	20	Adenosylhomocysteinase	Ahcy	1	174.39	_K(hy)ALDIAENEMPGLMR_	1
Q9WTP6	181	Adenylate kinase 2, mitochondrial	Ak2	1	156.35	_SDDNEK(hy)ALK_	6
Q9WTP6	62	Adenylate kinase 2, mitochondrial	Ak2	0.998853	147.26	_AMVASGSELGK(hy)K_	11
Q9WTP7	80	GTP:AMP phosphotransferase, mitochondrial	Ak3	1	88.548	_LALHELK(hy)TLTQCSWLLDGFPR_	7
Q9WTP7	64	GTP:AMP phosphotransferase, mitochondrial	Ak3	1	141.97	_TFIDQGK(hy)LIPDDVMTR_	7
Q9WTP7	20	GTP:AMP phosphotransferase, mitochondrial	Ak3	1	193.77	_AVIMGAPGSGK(hy)GTVSSR_	11
Q9WTP7	34	GTP:AMP phosphotransferase, mitochondrial	Ak3	1	198.23	_HFELK(hy)HLSSGDLLR_	5
Q9WTP7	29	GTP:AMP phosphotransferase, mitochondrial	Ak3	1	200.54	_ITK(hy)HFELK_	3
Q9WTP7	57	GTP:AMP phosphotransferase, mitochondrial	Ak3	1	225.54	_QNM(ox)LQGTEIGVLAK(hy)TFIDQGK_	14
Q9WTP7	174	GTP:AMP phosphotransferase, mitochondrial	Ak3	1	288.46	_LK(hy)AYEAQTEPVLQYYQK_	2
Q9WTP7	165	GTP:AMP phosphotransferase, mitochondrial	Ak3	1	119.53	_EDDK(hy)PETVIK_	4
Q9WUR9	60	Adenylate kinase isoenzyme 4, mitochondrial	Ak4	1	107.74	_QYLEK(hy)GLLVPDHVITR_	5
Q9WUR9	186	Adenylate kinase isoenzyme 4, mitochondrial	Ak4	1	123.63	_PVIELYK(hy)SR_	7
Q9WUR9	45	Adenylate kinase isoenzyme 4, mitochondrial	Ak4	1	136.83	_ENLK(hy)TGTEVGDVAK_	4
Q9WUR9	220	Adenylate kinase isoenzyme 4, mitochondrial	Ak4	1	138.22	_ITPIQSK(hy)EAY_	7
Q9JII6	68	Alcohol dehydrogenase [NADP(+)]	Akr1a1	1	116.77	_ESVGSGK(hy)AVPR_	7
Q9JII6	127	Alcohol dehydrogenase [NADP(+)]	Akr1a1	1	183.96	_GDNPFPK(hy)NADGTVR_	7
P70694	4	Estradiol 17 beta-dehydrogenase 5	Akr1c6	1	138.22	_(ac)MDSK(hy)QQTVR_	4
P70694	301	Estradiol 17 beta-dehydrogenase 5	Akr1c6	1	140.49	_VLDDLNK(hy)NIR_	7
P70694	270	Estradiol 17 beta-dehydrogenase 5	Akr1c6	1	177.83	_GVVVLAK(hy)SFSEK_	7
P70694	131	Estradiol 17 beta-dehydrogenase 5	Akr1c6	1	199.8	_PGENYLPK(hy)DENGK_	8
Q8CG76	136	Aflatoxin B1 aldehyde reductase member 2	Akr7a2	1	205.83	_SQLETSLK(hy)R_	8
P07724	460	Serum albumin	Alb	1	104.17	_VGTK(hy)CCTLPEDQR_	4
P07724	305	Serum albumin	Alb	1	169.52	_LQTCCDK(hy)PLLK_	7
P07724	588	Serum albumin	Alb	1	225.54	_AADK(hy)DTCFSTEGPNLVTR_	4
P24549	412	Retinal dehydrogenase 1	Aldh1a1	1	172.88	_FK(hy)SVDDVIK_	2
Q9CZS1	385	Aldehyde dehydrogenase X, mitochondrial	Aldh1b1	1	111.52	_EGAK(hy)LLCGGER_	4
Q8R0Y6	767	Cytosolic 10-formyltetrahydrofolate dehydrogenase	Aldh1l1	1	90.714	_GVK(hy)EGATLVCGGNQVPR_	3
Q8R0Y6	669	Cytosolic 10-formyltetrahydrofolate dehydrogenase;Mitochondrial 10-formyltetrahydrofolate dehydrogenase	Aldh1l1	1	137.98	_K(hy)VSLELGGK_	1
P47738	370	Aldehyde dehydrogenase, mitochondrial	Aldh2	0.998502	187.16	_TEQGPQVDETQFK(hy)K_	13
P47738	453	Aldehyde dehydrogenase, mitochondrial	Aldh2	0.999887	123.76	_YGLAAAVFTK(hy)DLDK_	10
P47738	409	Aldehyde dehydrogenase, mitochondrial	Aldh2	0.999955	154.48	_GYFIQPTVFGDVK(hy)DGMTIAK_	13
P47738	80	Aldehyde dehydrogenase, mitochondrial	Aldh2	1	123.98	_EDVDK(hy)AVK_	5
P47738	513	Aldehyde dehydrogenase, mitochondrial	Aldh2	1	149.72	_TVTVK(hy)VPQK_	5
P47738	443	Aldehyde dehydrogenase, mitochondrial	Aldh2	1	156.11	_ANDSK(hy)YGLAAAVFTK_	5
P47738	385	Aldehyde dehydrogenase, mitochondrial	Aldh2	1	168.05	_SGQQEGAK(hy)LLCGGGAAADR_	8
P47738	377	Aldehyde dehydrogenase, mitochondrial	Aldh2	1	216.88	_ILGYIK(hy)SGQQEGAK_	6
P47738	430	Aldehyde dehydrogenase, mitochondrial	Aldh2	1	261.52	_FK(hy)TIEEVVGR_	2
P47738	75	Aldehyde dehydrogenase, mitochondrial	Aldh2	0.999819	164.66	_TFPTVNPSTGEVICQVAEGNK(hy)EDVDK_	21
P47738	54	Aldehyde dehydrogenase, mitochondrial	Aldh2	1	134.66	_K(hy)TFPTVNPSTGEVICQVAEGNKEDVDK_	1
Q8CHT0	551	Delta-1-pyrroline-5-carboxylate dehydrogenase, mitochondrial	Aldh4a1	1	104.05	_ETHK(hy)PLGDWR_	4
Q8CHT0	364	Delta-1-pyrroline-5-carboxylate dehydrogenase, mitochondrial	Aldh4a1	1	120.99	_SLWPQIK(hy)GR_	7
Q8CHT0	357	Delta-1-pyrroline-5-carboxylate dehydrogenase, mitochondrial	Aldh4a1	1	158.3	_LYVPK(hy)SLWPQIK_	5
Q8CHT0	92	Delta-1-pyrroline-5-carboxylate dehydrogenase, mitochondrial	Aldh4a1	1	159.4	_VAK(hy)FCYADK_	3
Q8CHT0	51	Delta-1-pyrroline-5-carboxylate dehydrogenase, mitochondrial	Aldh4a1	1	163.9	_DALQK(hy)ALK_	5
Q8CHT0	129	Delta-1-pyrroline-5-carboxylate dehydrogenase, mitochondrial	Aldh4a1	1	192.78	_AQVFLK(hy)AADMLSGPR_	6
Q8CHT0	30	Delta-1-pyrroline-5-carboxylate dehydrogenase, mitochondrial	Aldh4a1	1	226.44	_HTSSLK(hy)VTNEPILAFSQGSPER_	6
Q8CHT0	98	Delta-1-pyrroline-5-carboxylate dehydrogenase, mitochondrial	Aldh4a1	1	250.72	_FCYADK(hy)ALLNR_	6
Q8BWF0	399	Succinate-semialdehyde dehydrogenase, mitochondrial	Aldh5a1	1	140.45	_GATVVTGGK(hy)R_	9
Q8BWF0	382	Succinate-semialdehyde dehydrogenase, mitochondrial	Aldh5a1	1	193.73	_VEK(hy)QVNDAVAK_	3
Q9EQ20	391	Methylmalonate-semialdehyde dehydrogenase [acylating], mitochondrial	Aldh6a1	1	131.59	_VK(hy)GYENGNFVGPTIISNVKPSMTCYK_	2
Q9EQ20	364	Methylmalonate-semialdehyde dehydrogenase [acylating], mitochondrial	Aldh6a1	1	166.28	_VNAGDQPGADLGPLITPQAK(hy)ER_	20
Q9EQ20	117	Methylmalonate-semialdehyde dehydrogenase [acylating], mitochondrial	Aldh6a1	1	172.21	_ENLK(hy)EIAR_	4
Q9EQ20	55	Methylmalonate-semialdehyde dehydrogenase [acylating], mitochondrial	Aldh6a1	1	188.9	_SDK(hy)WIDIHNPATNEVVGR_	3
Q9EQ20	129	Methylmalonate-semialdehyde dehydrogenase [acylating], mitochondrial	Aldh6a1	1	191.44	_LITLEQGK(hy)TLADAEGDVFR_	8
Q9EQ20	52	Methylmalonate-semialdehyde dehydrogenase [acylating], mitochondrial	Aldh6a1	1	196.88	_FVESK(hy)SDK_	5
Q9EQ20	76	Methylmalonate-semialdehyde dehydrogenase [acylating], mitochondrial	Aldh6a1	1	212.92	_VPQSTK(hy)AEM(ox)DAAVESCK_	6
Q9EQ20	47	Methylmalonate-semialdehyde dehydrogenase [acylating], mitochondrial	Aldh6a1	1	215.72	_LFIDGK(hy)FVESK_	6
Q9EQ20	376	Methylmalonate-semialdehyde dehydrogenase [acylating], mitochondrial	Aldh6a1	1	217.33	_VCNLIDSGTK(hy)EGASILLDGR_	10
Q9DBF1	390	Alpha-aminoadipic semialdehyde dehydrogenase	Aldh7a1	1	143.97	_K(hy)QGGTVVYGGK_	1
Q9DBF1	86	Alpha-aminoadipic semialdehyde dehydrogenase	Aldh7a1	1	162.31	_QASLK(hy)DYEETIGK_	5
Q9DBF1	94	Alpha-aminoadipic semialdehyde dehydrogenase	Aldh7a1	0.999986	164.97	_DYEETIGK(hy)AK_	8
Q9DBF1	97	Alpha-aminoadipic semialdehyde dehydrogenase	Aldh7a1	1	192.18	_K(hy)AWNIWADIPAPK_	1
Q3U367	334	4-trimethylaminobutyraldehyde dehydrogenase	Aldh9a1	0.999999	173.72	_FINEVVK(hy)QTQK_	7
Q3U367	340	4-trimethylaminobutyraldehyde dehydrogenase	Aldh9a1	1	120.14	_IK(hy)LGDPLLEDTR_	2
Q3U367	54	4-trimethylaminobutyraldehyde dehydrogenase	Aldh9a1	1	137.61	_VEPVDASGTEK(hy)AFEPATGR_	11
Q3U367	322	4-trimethylaminobutyraldehyde dehydrogenase	Aldh9a1	1	171.92	_VFVQK(hy)EIADK_	5
Q91Y97	13	Fructose-bisphosphate aldolase B	Aldob	0.994846	192.26	_FPALTPEQK(hy)K_	9
Q91Y97	14	Fructose-bisphosphate aldolase B	Aldob	1	145.46	_K(hy)ELSEIAQR_	1
Q91Y97	48	Fructose-bisphosphate aldolase B	Aldob	1	205.13	_IK(hy)VENTEENR_	2
Q91Y97	243	Fructose-bisphosphate aldolase B	Aldob	1	223.76	_K(hy)YTPEQVAMATVTALHR_	1
Q91Y97	108	Fructose-bisphosphate aldolase B	Aldob	1	228.08	_GIVVGIK(hy)LDQGGAPLAGTNK_	7
Q91Y97	121	Fructose-bisphosphate aldolase B	Aldob	1	234.99	_LDQGGAPLAGTNK(hy)ETTIQGLDGLSER_	13
Q91Y97	317	Fructose-bisphosphate aldolase B	Aldob	1	244.05	_ALQASALAAWGGK(hy)AANK_	13
Q9DBA8	61	Probable imidazolonepropionase	Amdhd1	1	176.28	_AVGPAAVIQK(hy)QFSGETFEER_	10
Q8CFA2	357	Aminomethyltransferase, mitochondrial	Amt	0.807106	74.408	_AHSPILNTEGTVIGTVTSGCPSPSLK(hy)K_	26
Q8CFA2	313	Aminomethyltransferase, mitochondrial	Amt	1	106.49	_IIVPQLK(hy)GEVQR_	7
Q8K4Z3	142	NAD(P)H-hydrate epimerase	Apoa1bp	1	135.14	_RPNK(hy)PLFTGLVTQCQK_	4
Q61176	191	Arginase-1	Arg1	0.999099	103.83	_DVDPGEHYIIK(hy)TLGIK_	11
Q61176	196	Arginase-1	Arg1	1	122.78	_TLGIK(hy)YFSMTEVDK_	5
Q61176	41	Arginase-1	Arg1	1	132.78	_LK(hy)ETEYDVR_	2
Q61176	68	Arginase-1	Arg1	1	153.06	_DHGDLAFVDVPNDSSFQIVK(hy)NPR_	20
Q61176	33	Arginase-1	Arg1	1	153.78	_K(hy)AGLLEK_	1
Q61176	26	Arginase-1	Arg1	1	183.03	_GGVEK(hy)GPAALR_	5
P16460	228	Argininosuccinate synthase	Ass1	0.984595	198.16	_APNSPDVLEIEFK(hy)K_	13
P16460	408	Argininosuccinate synthase	Ass1	1	122.28	_LQSK(hy)VTAK_	4
P16460;Q5XJY5	53;227	Argininosuccinate synthase;Coatomer subunit delta	Ass1	1	135.87	_ALK(hy)LGAK_	3
O08997	60	Copper transport protein ATOX1	Atox1	1	140.91	_TGK(hy)AVSYLGPK_	3
Q03265	239	ATP synthase subunit alpha, mitochondrial;ATP synthase subunit alpha	Atp5a1	0.990751	187.97	_FNDGTDEK(hy)K_	8
Q03265	498	ATP synthase subunit alpha, mitochondrial;ATP synthase subunit alpha	Atp5a1	1	130.01	_GYLDK(hy)LEPSK_	5
Q03265	126	ATP synthase subunit alpha, mitochondrial;ATP synthase subunit alpha	Atp5a1	1	130.66	_LIK(hy)EGDVVK_	3
Q03265	161	ATP synthase subunit alpha, mitochondrial;ATP synthase subunit alpha	Atp5a1	1	143.39	_VVDALGNAIDGK(hy)GPIGSK_	12
Q03265	427	ATP synthase subunit alpha, mitochondrial;ATP synthase subunit alpha	Atp5a1	1	201.84	_AM(ox)K(hy)QVAGTM(ox)K_	3
Q03265	539	ATP synthase subunit alpha, mitochondrial;ATP synthase subunit alpha	Atp5a1	1	212.82	_ISEQSDAK(hy)LK_	8
Q03265	531	ATP synthase subunit alpha, mitochondrial;ATP synthase subunit alpha	Atp5a1	1	253.54	_SDGK(hy)ISEQSDAK_	4
P56480	198	ATP synthase subunit beta, mitochondrial	Atp5b	0.996832	103.88	_VVDLLAPYAK(hy)GGK_	10
P56480	259	ATP synthase subunit beta, mitochondrial	Atp5b	0.999993	186.45	_EGNDLYHEMIESGVINLK(hy)DATSK_	18
P56480	522	ATP synthase subunit beta, mitochondrial	Atp5b	1	112.83	_ADK(hy)LAEEHGS_	3
P56480	124	ATP synthase subunit beta, mitochondrial	Atp5b	1	145.31	_GQK(hy)VLDSGAPIK_	3
P56480	133	ATP synthase subunit beta, mitochondrial	Atp5b	1	154.74	_VLDSGAPIK(hy)IPVGPETLGR_	9
Q9D3D9	165	ATP synthase subunit delta, mitochondrial	Atp5d	1	132.79	_IEANEALVK(hy)ALE_	9
Q9D3D9	136	ATP synthase subunit delta, mitochondrial	Atp5d	1	325.27	_ANLEK(hy)AQSELSGAADEAAR_	5
P56382	44	ATP synthase subunit epsilon, mitochondrial	Atp5e	0.999736	167.09	_TSGSSIK(hy)IVK_	7
P56382	37	ATP synthase subunit epsilon, mitochondrial	Atp5e	1	145.29	_ANAEK(hy)TSGSSIK_	5
P56382	21	ATP synthase subunit epsilon, mitochondrial	Atp5e	1	185.61	_FSQICAK(hy)AVR_	7
Q9DB20	158	ATP synthase subunit O, mitochondrial	Atp5o	0.999875	131.82	_GEVPCTVTTASPLDDAVLSELK(hy)TVLK_	22
Q9DB20	70	ATP synthase subunit O, mitochondrial	Atp5o	1	145.25	_VGQLLK(hy)DPK_	6
Q9DB20	162	ATP synthase subunit O, mitochondrial	Atp5o	1	174.95	_TVLK(hy)SFLSPNQILK_	4
Q9DB20	90	ATP synthase subunit O, mitochondrial	Atp5o	1	132.25	_VK(hy)SLNDITK_	2
Q9DB20	60	ATP synthase subunit O, mitochondrial	Atp5o	1	214.26	_LDQVEK(hy)ELLR_	6
A0A0R4J023	186	Methylglutaconyl-CoA hydratase, mitochondrial	Auh	1	101.96	_MGLVETK(hy)LAIIPGGGGTQR_	7
A0A0R4J023	119	Methylglutaconyl-CoA hydratase, mitochondrial	Auh	1	111.78	_SEVPGIFCAGADLK(hy)ER_	14
A0A0R4J023	123	Methylglutaconyl-CoA hydratase, mitochondrial	Auh	1	145.81	_AK(hy)MHSSEVGPFVSK_	2
A0A0R4J023	179	Methylglutaconyl-CoA hydratase, mitochondrial	Auh	1	233.97	_VAASSAK(hy)M(ox)GLVETK_	7
A0A0R4J023	75	Methylglutaconyl-CoA hydratase, mitochondrial	Auh	1	147.2	_AYGK(hy)NALSK_	4
A0A0R4J023	88	Methylglutaconyl-CoA hydratase, mitochondrial	Auh	0.999999	112.13	_MLSK(hy)AVDALK_	4
Q80XN0	103	D-beta-hydroxybutyrate dehydrogenase, mitochondrial	Bdh1	1	123.86	_ELDSLK(hy)SDR_	6
O35490	40	Betaine--homocysteine S-methyltransferase 1	Bhmt	1	86.8	_GYVK(hy)AGPWTPEAAVEHPEAVR_	4
O35490	207	Betaine--homocysteine S-methyltransferase 1	Bhmt	1	113.36	_LVK(hy)AGASIVGVNCHFDPSVSLQTVK_	3
O35490	241	Betaine--homocysteine S-methyltransferase 1	Bhmt	1	156.49	_LK(hy)AYLMSQPLAYHTPDCGK_	2
O35490	232	Betaine--homocysteine S-methyltransferase 1	Bhmt	1	159.09	_LMK(hy)EGLEAAR_	3
O35490	386	Betaine--homocysteine S-methyltransferase 1	Bhmt	1	171.78	_GAAELMQQK(hy)EATTEQQLR_	9
O35490	349	Betaine--homocysteine S-methyltransferase 1	Bhmt	1	186.16	_K(hy)EYWQNLR_	1
O35490	377	Betaine--homocysteine S-methyltransferase 1	Bhmt	1	187.86	_PYNPSMSRPDAWGVTK(hy)GAAELMQQK_	16
O35490	98	Betaine--homocysteine S-methyltransferase 1	Bhmt	1	210.37	_ISGQK(hy)VNEAACDIAR_	5
O35490	93	Betaine--homocysteine S-methyltransferase 1	Bhmt	1	283.35	_GNYVAEK(hy)ISGQK_	7
Q8R164	271	Valacyclovir hydrolase	Bphl	1	98.898	_LHLMPEGK(hy)HNLHLR_	8
Q8R164	243	Valacyclovir hydrolase	Bphl	1	110.37	_HLLPLVQCPTLIVHGEK(hy)DPLVPR_	17
Q8R164	260	Valacyclovir hydrolase	Bphl	1	120.84	_FHADFLLQHVK(hy)GSR_	11
Q8R164	74	Valacyclovir hydrolase	Bphl	1	125.39	_VGEGEHAILLLPGMLGSGK(hy)TDFAPQLQSLNK_	19
Q8R164	119	Valacyclovir hydrolase	Bphl	1	129.89	_DAK(hy)DAVDLMK_	3
Q8R164	126	Valacyclovir hydrolase	Bphl	1	180.24	_DAVDLMK(hy)ALQFK_	7
Q8R164	191	Valacyclovir hydrolase	Bphl	1	192.78	_K(hy)PLEALYGYDYLAK_	1
Q9ES83	178	Blood vessel epicardial substance	Bves	1	128.69	_LSILLK(hy)GR_	6
P16015	39	Carbonic anhydrase 3	Ca3	1	85.937	_DIK(hy)HDPSLQPWSASYDPGSAK_	3
P24270	449	Catalase	Cat	1	205.8	_TFYTK(hy)VLNEEER_	5
P24270	480	Catalase	Cat	1	88.552	_AVK(hy)NFTDVHPDYGAR_	3
P48758	239	Carbonyl reductase [NADPH] 1	Cbr1	0.999998	129.89	_TDMAGPK(hy)ATK_	7
Q91VT4	189	Carbonyl reductase family member 4	Cbr4	1	127.02	_HLK(hy)EEHFK_	3
P23198	21	Chromobox protein homolog 3	Cbx3	1	151.8	_K(hy)VEEAEPEEFVVEK_	1
Q8BTY1	151	Kynurenine--oxoglutarate transaminase 1	Ccbl1	1	126.51	_LSPAPK(hy)GQLGSSNDWQLDPTELASK_	6
Q8BTY1	405	Kynurenine--oxoglutarate transaminase 1	Ccbl1	1	152.7	_DK(hy)ATLQAMDK_	2
Q8BTY1	413	Kynurenine--oxoglutarate transaminase 1	Ccbl1	1	155.06	_ATLQAMDK(hy)R_	8
Q71RI9	117	Kynurenine--oxoglutarate transaminase 3	Ccbl2	1	134.3	_ALSCLYGK(hy)IYQR_	8
Q91WU0	304	Carboxylesterase 1F	Ces1f	1	204.13	_LNLYK(hy)LSLQGDTK_	5
Q63880	327	Carboxylesterase 3A	Ces3a	1	147.52	_PQK(hy)LLANK_	3
Q8BJ64	415	Choline dehydrogenase, mitochondrial	Chdh	1	91.657	_K(hy)PTQQEAYQVHVGTMR_	1
Q8BJ64	486	Choline dehydrogenase, mitochondrial	Chdh	1	92.039	_GK(hy)ELQPGSHVQSDK_	2
Q8BJ64	438	Choline dehydrogenase, mitochondrial	Chdh	1	108.43	_ATSVGWLK(hy)LR_	8
Q8BJ64	498	Choline dehydrogenase, mitochondrial	Chdh	1	140.81	_ELQPGSHVQSDK(hy)EIDAFVR_	12
Q99LU0	90	Charged multivesicular body protein 1b-1;Charged multivesicular body protein 1b-2	Chmp1b1	1	148.56	_VTK(hy)SMAGVVK_	3
Q8R4N0	80	Citrate lyase subunit beta-like protein, mitochondrial	Clybl	0.982789	255.16	_VDCAVLDCEDGVAENK(hy)K_	16
Q8R4N0	55	Citrate lyase subunit beta-like protein, mitochondrial	Clybl	0.983909	169.65	_AVLYVPGNDEK(hy)K_	11
Q8R4N0	307	Citrate lyase subunit beta-like protein, mitochondrial	Clybl	1	119.25	_EHQQLGK(hy)GAFTFR_	7
Q8R4N0	90	Citrate lyase subunit beta-like protein, mitochondrial	Clybl	1	222.57	_IAK(hy)TLEDFDLGTTEK_	3
P19783	60	Cytochrome c oxidase subunit 4 isoform 1, mitochondrial	Cox4i1	0.999487	102.08	_DYPLPDVAHVTM(ox)LSASQK(hy)ALK_	18
P36552	393	Coproporphyrinogen-III oxidase, mitochondrial	Cpox	1	208.27	_GTK(hy)FGLFTPGSR_	3
Q8C196	307	Carbamoyl-phosphate synthase [ammonia], mitochondrial	Cps1	0.996912	225.08	_EPLFGISTGNIITGLAAGAK(hy)SYK_	20
Q8C196	840	Carbamoyl-phosphate synthase [ammonia], mitochondrial	Cps1	0.999771	194.06	_EWPANLDLK(hy)K_	9
Q8C196	55	Carbamoyl-phosphate synthase [ammonia], mitochondrial	Cps1	0.999976	168.61	_TAHIVLEDGTK(hy)MK_	11
Q8C196	751	Carbamoyl-phosphate synthase [ammonia], mitochondrial	Cps1	0.999999	169.3	_IALGIPLPEIK(hy)NVVSGK_	11
Q8C196	1168	Carbamoyl-phosphate synthase [ammonia], mitochondrial	Cps1	1	112.34	_VSQEHPVVLTK(hy)FVEGAR_	11
Q8C196	219	Carbamoyl-phosphate synthase [ammonia], mitochondrial	Cps1	1	122.93	_GNPTK(hy)VVAVDCGIK_	5
Q8C196	176	Carbamoyl-phosphate synthase [ammonia], mitochondrial	Cps1	1	128.38	_DK(hy)GTMLGK_	2
Q8C196	1486	Carbamoyl-phosphate synthase [ammonia], mitochondrial	Cps1	1	134.3	_TVDSK(hy)SLFHYR_	5
Q8C196	793	Carbamoyl-phosphate synthase [ammonia], mitochondrial	Cps1	1	136.26	_IGSSMK(hy)SVGEVMAIGR_	6
Q8C196	157	Carbamoyl-phosphate synthase [ammonia], mitochondrial	Cps1	1	137.69	_SLGQWLQEEK(hy)VPAIYGVDTR_	10
Q8C196	412	Carbamoyl-phosphate synthase [ammonia], mitochondrial	Cps1	1	145.33	_GTTITSVLPK(hy)PALVASR_	10
Q8C196	527	Carbamoyl-phosphate synthase [ammonia], mitochondrial	Cps1	1	150.27	_GVLK(hy)EYGVK_	4
Q8C196	841	Carbamoyl-phosphate synthase [ammonia], mitochondrial	Cps1	1	158.05	_K(hy)ELSEPSSTR_	1
Q8C196	1360	Carbamoyl-phosphate synthase [ammonia], mitochondrial	Cps1	1	161.21	_IPQK(hy)GILIGIQQSFR_	4
Q8C196	560	Carbamoyl-phosphate synthase [ammonia], mitochondrial	Cps1	1	166.28	_LNEINEK(hy)IAPSFAVESMEDALK_	7
Q8C196	1183	Carbamoyl-phosphate synthase [ammonia], mitochondrial	Cps1	1	172.76	_EVEM(ox)DAVGK(hy)EGR_	9
Q8C196	875	Carbamoyl-phosphate synthase [ammonia], mitochondrial	Cps1	1	174.4	_LTSIDK(hy)WFLYK_	6
Q8C196	919	Carbamoyl-phosphate synthase [ammonia], mitochondrial	Cps1	1	175.29	_QISK(hy)CLGLTEAQTR_	4
Q8C196	44	Carbamoyl-phosphate synthase [ammonia], mitochondrial	Cps1	1	179.65	_AK(hy)TAHIVLEDGTK_	2
Q8C196	207	Carbamoyl-phosphate synthase [ammonia], mitochondrial	Cps1	1	179.67	_QNLIAEVSTK(hy)DVK_	10
Q8C196	831	Carbamoyl-phosphate synthase [ammonia], mitochondrial	Cps1	1	185.27	_LPMNK(hy)EWPANLDLK_	5
Q8C196	228	Carbamoyl-phosphate synthase [ammonia], mitochondrial	Cps1	1	186.25	_VVAVDCGIK(hy)NNVIR_	9
Q8C196	1356	Carbamoyl-phosphate synthase [ammonia], mitochondrial	Cps1	1	186.74	_AMLSTGFK(hy)IPQK_	8
Q8C196	214	Carbamoyl-phosphate synthase [ammonia], mitochondrial	Cps1	1	186.78	_VFGK(hy)GNPTK_	4
Q8C196	553	Carbamoyl-phosphate synthase [ammonia], mitochondrial	Cps1	1	199.8	_QLFSDK(hy)LNEINEK_	6
Q8C196	757	Carbamoyl-phosphate synthase [ammonia], mitochondrial	Cps1	1	200.99	_NVVSGK(hy)TSACFEPSLDYMVTK_	6
Q8C196	402	Carbamoyl-phosphate synthase [ammonia], mitochondrial	Cps1	1	205.8	_GK(hy)GTTITSVLPK_	2
Q8C196	1479	Carbamoyl-phosphate synthase [ammonia], mitochondrial	Cps1	1	208.33	_LFAEAVQK(hy)SR_	8
Q8C196	915	Carbamoyl-phosphate synthase [ammonia], mitochondrial	Cps1	1	215.08	_EIGFSDK(hy)QISK_	7
Q8C196	287	Carbamoyl-phosphate synthase [ammonia], mitochondrial	Cps1	1	215.81	_K(hy)EPLFGISTGNIITGLAAGAK_	1
Q8C196	889	Carbamoyl-phosphate synthase [ammonia], mitochondrial	Cps1	1	224.58	_DILNMDK(hy)TLK_	7
Q8C196	1074	Carbamoyl-phosphate synthase [ammonia], mitochondrial	Cps1	1	235.71	_NGVK(hy)IMGTSPLQIDR_	4
Q8C196	1291	Carbamoyl-phosphate synthase [ammonia], mitochondrial	Cps1	1	247.79	_VM(ox)IGESIDEK(hy)R_	10
Q8C196	119	Carbamoyl-phosphate synthase [ammonia], mitochondrial	Cps1	1	251.91	_DELGLNK(hy)YMESDGIK_	7
Q8C196	892	Carbamoyl-phosphate synthase [ammonia], mitochondrial	Cps1	1	272.24	_TLK(hy)GLNSDSVTEETLR_	3
P52825	418	Carnitine O-palmitoyltransferase 2, mitochondrial	Cpt2	1	143.24	_LSFK(hy)LSSALK_	4
P52825	424	Carnitine O-palmitoyltransferase 2, mitochondrial	Cpt2	1	230.36	_LSSALK(hy)AGVTAAK_	6
P52825	239	Carnitine O-palmitoyltransferase 2, mitochondrial	Cpt2	1	172.27	_DELFTDTK(hy)AR_	8
P52825	69	Carnitine O-palmitoyltransferase 2, mitochondrial	Cpt2	1	123.42	_YLSAQK(hy)PLLNDSQFR_	6
P47199	186	Quinone oxidoreductase	Cryz	0.998109	145.09	_VLGTAGSEEGK(hy)K_	11
P47199	62	Quinone oxidoreductase	Cryz	1	152	_K(hy)PALPYTPGSDVAGIIESVGDK_	1
P47199	6	Quinone oxidoreductase	Cryz	1	155.75	_(ac)ATGQK(hy)LMR_	5
Q9CZU6	393	Citrate synthase, mitochondrial	Cs	0.994583	109.44	_IVPNILLEQGK(hy)AK_	11
Q9CZU6	103	Citrate synthase, mitochondrial	Cs	0.999998	125.28	_GYSIPECQK(hy)MLPK_	9
Q9CZU6	57	Citrate synthase, mitochondrial	Cs	1	120.11	_QQHGK(hy)TVVGQITVDMMYGGMR_	5
Q9CZU6	321	Citrate synthase, mitochondrial	Cs	1	143.24	_EVGK(hy)DVSDEK_	4
Q9CZU6	327	Citrate synthase, mitochondrial	Cs	1	168.27	_DVSDEK(hy)LR_	6
Q9CZU6	43	Citrate synthase, mitochondrial	Cs	1	176.87	_DVLSNLIPK(hy)EQAR_	9
Q9CZU6	459	Citrate synthase, mitochondrial	Cs	1	209.79	_SMSTDGLM(ox)K(hy)FVDSK_	9
Q9CZU6	450	Citrate synthase, mitochondrial	Cs	1	229.29	_PK(hy)SMSTDGLM(ox)K_	2
Q9CZU6	215	Citrate synthase, mitochondrial;Citrate synthase	Cs	1	103.55	_LPCVAAK(hy)IYR_	7
Q9CZU6	375	Citrate synthase, mitochondrial;Citrate synthase	Cs	1	156.36	_DPMFK(hy)LVAQLYK_	5
Q9CZU6	76	Citrate synthase, mitochondrial;Citrate synthase	Cs	1	218.25	_GMK(hy)GLVYETSVLDPDEGIR_	3
P50462	113	Cysteine and glycine-rich protein 3	Csrp3	0.999991	128.01	_FSAK(hy)FGESEK_	4
Q8VCN5	140	Cystathionine gamma-lyase	Cth	1	197.19	_TK(hy)LLEAAITPQTK_	2
Q9D172	149	ES1 protein homolog, mitochondrial	D10Jhu81e	0.999944	95.854	_NLSTFAVDGK(hy)DCK_	10
Q9D172	231	ES1 protein homolog, mitochondrial	D10Jhu81e	0.999978	153.34	_GVTEAHVDQK(hy)NK_	10
Q9D172	201	ES1 protein homolog, mitochondrial	D10Jhu81e	1	94.259	_GVEVTVGHEQEEGGK(hy)WPYAGTAEAIK_	15
Q9D172	155	ES1 protein homolog, mitochondrial	D10Jhu81e	1	146.58	_VNK(hy)EVER_	3
Q9D172	221	ES1 protein homolog, mitochondrial	D10Jhu81e	1	164.48	_HCVK(hy)GVTEAHVDQK_	4
E9QN44	137	D-2-hydroxyglutarate dehydrogenase, mitochondrial	D2hgdh	1	195.89	_GCSK(hy)VLLRPQTSEEVSQILR_	4
Q4VWZ5	99	Acyl-CoA-binding protein	Dbi	0.999627	107.21	_PGLLDLK(hy)GK_	7
P53395	265	Lipoamide acyltransferase component of branched-chain alpha-keto acid dehydrogenase complex, mitochondrial	Dbt	1	154.15	_AM(ox)VK(hy)TM(ox)SAALK_	4
O35215	33	D-dopachrome decarboxylase	Ddt	1	222.16	_LCAATATILDK(hy)PEDR_	11
O35215	110	D-dopachrome decarboxylase	Ddt	0.998613	171.05	_FFPLEAWQIGK(hy)K_	11
Q9CQ62	244	2,4-dienoyl-CoA reductase, mitochondrial	Decr1	0.999678	133.32	_FNIIQPGPIK(hy)TK_	10
Q9CQ62	42	2,4-dienoyl-CoA reductase, mitochondrial	Decr1	0.999727	88.09	_DAPQSK(hy)FFQPVLKPMLPPDAFQGK_	6
Q9CQ62	97	2,4-dienoyl-CoA reductase, mitochondrial	Decr1	1	152.37	_NIDVLK(hy)ATAEEISSK_	6
Q9CQ62	260	2,4-dienoyl-CoA reductase, mitochondrial	Decr1	1	186.78	_FEK(hy)EM(ox)IDR_	3
Q9CQ62	106	2,4-dienoyl-CoA reductase, mitochondrial	Decr1	1	257.76	_ATAEEISSK(hy)TGNK_	9
Q9QX60	135	Deoxyguanosine kinase, mitochondrial	Dguok	1	123.79	_LLQAEK(hy)SVR_	6
Q99LB2	93	Dehydrogenase/reductase SDR family member 4	Dhrs4	1	81.665	_AVATLQGEGLSVTGIVCHVGK(hy)AEDR_	21
A2ATU0	801	Probable 2-oxoglutarate dehydrogenase E1 component DHKTD1, mitochondrial	Dhtkd1	0.999031	150.22	_PVIGDSSVDPK(hy)NVK_	11
A2ATU0	819	Probable 2-oxoglutarate dehydrogenase E1 component DHKTD1, mitochondrial	Dhtkd1	1	155.75	_HFYALLK(hy)QR_	7
O08749	143	Dihydrolipoyl dehydrogenase, mitochondrial	Dld	0.999904	150.49	_ALTGGIAHLFK(hy)QNK_	11
O08749	166	Dihydrolipoyl dehydrogenase, mitochondrial	Dld	1	81.346	_NQVTATK(hy)ADGSTQVIDTK_	7
O08749	505	Dihydrolipoyl dehydrogenase, mitochondrial	Dld	1	98.942	_EANLAAAFGK(hy)PINF_	10
O08749	334	Dihydrolipoyl dehydrogenase, mitochondrial	Dld	1	108.71	_RPFTQNLGLEELGIELDPK(hy)GR_	19
O08749	430	Dihydrolipoyl dehydrogenase, mitochondrial	Dld	1	186.17	_AK(hy)TNADTDGMVK_	2
O08749	66	Dihydrolipoyl dehydrogenase, mitochondrial	Dld	1	189.09	_SAQLGFK(hy)TVCIEK_	7
O08749	159	Dihydrolipoyl dehydrogenase, mitochondrial	Dld	1	191.79	_ITGK(hy)NQVTATK_	4
O08749	277	Dihydrolipoyl dehydrogenase, mitochondrial	Dld	1	205.56	_LNTK(hy)VTGATK_	4
O08749	132	Dihydrolipoyl dehydrogenase, mitochondrial	Dld	1	216.27	_HSAVK(hy)ALTGGIAHLFK_	5
O08749	122	Dihydrolipoyl dehydrogenase, mitochondrial	Dld	1	218.11	_LNLEK(hy)MMEQK_	5
O08749	410	Dihydrolipoyl dehydrogenase, mitochondrial	Dld	1	244	_SEEQLK(hy)EEGIEFK_	6
P11531	2507	Dystrophin	Dmd	1	97.813	_QK(hy)ATLQDLEQR_	2
Q9DBT9	469	Dimethylglycine dehydrogenase, mitochondrial	Dmgdh	0.999561	133.23	_VSGLYK(hy)TLK_	6
Q9DBT9	427	Dimethylglycine dehydrogenase, mitochondrial	Dmgdh	1	107.46	_YGK(hy)WTTTQYTEAK_	3
Q9DBT9	107	Dimethylglycine dehydrogenase, mitochondrial	Dmgdh	1	122.69	_IHYDSIK(hy)LYER_	7
Q9DBT9	648	Dimethylglycine dehydrogenase, mitochondrial	Dmgdh	1	153.79	_LTSEDLSDDAFK(hy)FLQTK_	12
Q9DBT9	861	Dimethylglycine dehydrogenase, mitochondrial	Dmgdh	1	167.09	_TNLEK(hy)GPSR_	5
Q9DBT9	516	Dimethylglycine dehydrogenase, mitochondrial	Dmgdh	1	168.41	_TNWFEPVGSEYK(hy)QVMQR_	12
Q9EQF5	256	Dihydropyrimidinase	Dpys	1	164.65	_SAAK(hy)VVADAR_	4
O35459	147	Delta(3,5)-Delta(2,4)-dienoyl-CoA isomerase, mitochondrial	Ech1	0.999999	133.86	_DLISK(hy)YQK_	5
O35459	316	Delta(3,5)-Delta(2,4)-dienoyl-CoA isomerase, mitochondrial	Ech1	1	185.96	_SVQAAMEK(hy)R_	8
O35459	230	Delta(3,5)-Delta(2,4)-dienoyl-CoA isomerase, mitochondrial	Ech1	1	213.94	_K(hy)M(ox)MADEALDSGLVSR_	1
Q9D9V3	232	Ethylmalonyl-CoA decarboxylase	Echdc1	0.999998	125.82	_VLSGTLK(hy)LDSK_	7
Q8BH95	43	Enoyl-CoA hydratase, mitochondrial	Echs1	1	134.68	_GK(hy)NSSVGLIQLNRPK_	2
Q8BH95	282	Enoyl-CoA hydratase, mitochondrial	Echs1	1	136.96	_EGMTAFVEK(hy)R_	9
Q8BH95	228	Enoyl-CoA hydratase, mitochondrial	Echs1	1	220.27	_LVEEAIQCAEK(hy)IASNSK_	11
Q8BH95	204	Enoyl-CoA hydratase, mitochondrial	Echs1	1	233.97	_ISAQDAK(hy)QAGLVSK_	7
Q8BH95	217	Enoyl-CoA hydratase, mitochondrial	Echs1	1	237.59	_IFPVEK(hy)LVEEAIQCAEK_	6
Q8BH95	101	Enoyl-CoA hydratase, mitochondrial	Echs1	1	342.43	_AFAAGADIK(hy)EM(ox)QNR_	9
P42125	275	Enoyl-CoA delta isomerase 1, mitochondrial	Eci1	1	137.84	_DSIQK(hy)SLHMYLEK_	5
P42125	229	Enoyl-CoA delta isomerase 1, mitochondrial	Eci1	1	147.73	_SVM(ox)TK(hy)WLAIPDHSR_	5
P42125	222	Enoyl-CoA delta isomerase 1, mitochondrial	Eci1	1	152.34	_VGVVDEVVPEDQVHSK(hy)AR_	16
P42125	76	Enoyl-CoA delta isomerase 1, mitochondrial	Eci1	1	152.81	_LENDK(hy)SIR_	5
P42125	247	Enoyl-CoA delta isomerase 1, mitochondrial	Eci1	1	166.34	_K(hy)ATADNLIK_	1
P42125	283	Enoyl-CoA delta isomerase 1, mitochondrial	Eci1	1	176.48	_SLHMYLEK(hy)LK_	8
P42125	255	Enoyl-CoA delta isomerase 1, mitochondrial	Eci1	1	204.52	_ATADNLIK(hy)QR_	8
P42125	270	Enoyl-CoA delta isomerase 1, mitochondrial	Eci1	1	224.55	_EADIQNFTSFISK(hy)DSIQK_	13
Q9WUR2	159	Enoyl-CoA delta isomerase 2, mitochondrial	Eci2	1	185.96	_K(hy)NAISFQMYR_	1
Q9WUR2	90	Enoyl-CoA delta isomerase 2, mitochondrial	Eci2	1	140.22	_AK(hy)WDAWNALGSLPK_	2
Q9WUR2	60	Enoyl-CoA delta isomerase 2, mitochondrial	Eci2	1	275	_KDPGNEVK(hy)LR_	8
P10126	44	Elongation factor 1-alpha 1;Elongation factor 1-alpha 2	Eef1a1	1	106.67	_FEK(hy)EAAEMGK_	3
P58252	239	Elongation factor 2	Eef2	1	207.31	_FAAK(hy)GEGQLSAAER_	4
Q9DBM2	579	Peroxisomal bifunctional enzyme;Enoyl-CoA hydratase/3,2-trans-enoyl-CoA isomerase;3-hydroxyacyl-CoA dehydrogenase	Ehhadh	1	158.05	_GWYQYDK(hy)PLGR_	7
Q9DBM2	344	Peroxisomal bifunctional enzyme;Enoyl-CoA hydratase/3,2-trans-enoyl-CoA isomerase;3-hydroxyacyl-CoA dehydrogenase	Ehhadh	1	250.69	_IITSTLEK(hy)EASK_	8
P17182	420	Alpha-enolase;Enolase	Eno1	0.999661	141.1	_IEEELGSK(hy)AK_	8
P17182	60	Alpha-enolase	Eno1	1	101.43	_FMGK(hy)GVSQAVEHINK_	4
P34914	215	Epoxide hydrolase 2	Ephx2	1	77.791	_ELEK(hy)VTGTQFPEAPLPVPCNPNDVSHGYVTVKPGIR_	4
P34914	371	Epoxide hydrolase 2	Ephx2	1	81.356	_AVASLNTPFMPPDPDVSPMK(hy)VIR_	20
P34914	191	Epoxide hydrolase 2	Ephx2	1	94.057	_AKPNEVVFLDDFGSNLK(hy)PAR_	17
H3BKH6	213	S-formylglutathione hydrolase	Esd	1	151.26	_WK(hy)AYDATCLVK_	2
Q99LC5	331	Electron transfer flavoprotein subunit alpha, mitochondrial	Etfa	0.893356	105.46	_VVPEMTEILK(hy)K_	10
Q99LC5	203	Electron transfer flavoprotein subunit alpha, mitochondrial	Etfa	0.999992	193.32	_APSSSSVGISEWLDQK(hy)LTK_	16
Q99LC5	59	Electron transfer flavoprotein subunit alpha, mitochondrial	Etfa	0.999998	224.55	_LGGEVSCLVAGTK(hy)CDK_	13
Q99LC5	158	Electron transfer flavoprotein subunit alpha, mitochondrial	Etfa	0.999999	140.22	_TIYAGNALCTVK(hy)CDEK_	12
Q99LC5	62	Electron transfer flavoprotein subunit alpha, mitochondrial	Etfa	1	122.7	_CDK(hy)VVQDLCK_	3
Q99LC5	294	Electron transfer flavoprotein subunit alpha, mitochondrial	Etfa	1	136.02	_DSK(hy)TIVAINK_	3
Q99LC5	126	Electron transfer flavoprotein subunit alpha, mitochondrial	Etfa	1	138.39	_VAAK(hy)LNVAPVSDIIEIK_	4
Q99LC5	139	Electron transfer flavoprotein subunit alpha, mitochondrial	Etfa	1	173.28	_LNVAPVSDIIEIK(hy)SPDTFVR_	13
Q99LC5	226	Electron transfer flavoprotein subunit alpha, mitochondrial	Etfa	1	179.37	_GLK(hy)SGENFK_	3
Q99LC5	69	Electron transfer flavoprotein subunit alpha, mitochondrial	Etfa	1	222.94	_VVQDLCK(hy)VAGVAK_	7
Q9DCW4	26	Electron transfer flavoprotein subunit beta	Etfb	0.975391	101.43	_VKPDK(hy)SGVVTDGVK_	5
Q9DCW4	248	Electron transfer flavoprotein subunit beta	Etfb	0.999997	252.21	_VETTEDLVAK(hy)LK_	10
Q9DCW4	176	Electron transfer flavoprotein subunit beta	Etfb	1	108.72	_LK(hy)LPAVVTADLR_	2
Q9DCW4	238	Electron transfer flavoprotein subunit beta	Etfb	1	144.18	_SAGVK(hy)VETTEDLVAK_	5
Q9DCW4	110	Electron transfer flavoprotein subunit beta	Etfb	1	157.68	_VLAK(hy)LAEK_	4
Q9DCW4	35	Electron transfer flavoprotein subunit beta	Etfb	1	175.33	_SGVVTDGVK(hy)HSMNPFCEIAVEEAVR_	9
Q9DCW4	59	Electron transfer flavoprotein subunit beta	Etfb	1	178.72	_LVK(hy)EIIAVSCGPSQCQETIR_	3
Q9DCW4	116	Electron transfer flavoprotein subunit beta	Etfb	1	211.78	_EK(hy)VDLLFLGK_	2
Q9DCW4	210	Electron transfer flavoprotein subunit beta	Etfb	1	238.81	_IEVVK(hy)AGDLGVDLTSK_	5
Q9DCM0	66	Protein ETHE1, mitochondrial	Ethe1	1	120.53	_DAQLIK(hy)ELGLK_	6
P12710	46	Fatty acid-binding protein, liver	Fabp1	0.910539	109.6	_GVSEIVHEGK(hy)K_	10
P12710	31	Fatty acid-binding protein, liver	Fabp1	0.980307	131.69	_AIGLPEDLIQK(hy)GK_	11
P12710	36	Fatty acid-binding protein, liver	Fabp1	1	143.05	_DIK(hy)GVSEIVHEGK_	3
P12710	84	Fatty acid-binding protein, liver	Fabp1	1	150.04	_AVVK(hy)LEGDNK_	4
P12710	57	Fatty acid-binding protein, liver	Fabp1	1	179.57	_LTITYGPK(hy)VVR_	8
P12710	90	Fatty acid-binding protein, liver	Fabp1	1	200.93	_LEGDNK(hy)M(ox)VTTFK_	6
P35505	144	Fumarylacetoacetase	Fah	1	75.376	_GK(hy)ENALLPNWLHLPVGYHGR_	2
A0A0R4J094	128	Fumarylacetoacetate hydrolase domain-containing protein 2A	Fahd2	1	117.25	_VPK(hy)SPIIFSK_	3
A0A0R4J094	202	Fumarylacetoacetate hydrolase domain-containing protein 2A	Fahd2	1	193.41	_NGK(hy)QWLLGK_	3
Q9QXD6	275	Fructose-1,6-bisphosphatase 1	Fbp1	1	151.29	_SPSGK(hy)LR_	5
Q9QXD6	301	Fructose-1,6-bisphosphatase 1	Fbp1	1	149.36	_AGGLATTGDK(hy)DILDIVPTEIHQK_	10
P97807	112	Fumarate hydratase, mitochondrial	Fh	1	162.76	_AAAEVNQEYGLDPK(hy)IASAIM(ox)K_	14
P97807	58	Fumarate hydratase, mitochondrial	Fh	1	190.86	_VEFDTFGELK(hy)VPTDK_	10
P97807	63	Fumarate hydratase, mitochondrial	Fh	1	205.62	_VPTDK(hy)YYGAQTVR_	5
P97807	220	Fumarate hydratase, mitochondrial	Fh	1	207.68	_SK(hy)EFAQVIK_	2
P97807	77	Fumarate hydratase, mitochondrial	Fh	1	244	_STMNFK(hy)IGGATER_	6
P97807	119	Fumarate hydratase, mitochondrial	Fh	1	285.59	_IASAIM(ox)K(hy)AADEVAEGK_	7
P97807	293	Fumarate hydratase, mitochondrial	Fh	1	131.25	_VAAK(hy)VAALTGLPFVTAPNK_	4
P97807	470	Fumarate hydratase, mitochondrial	Fh	1	139.31	_IAK(hy)TAHK_	3
P97807	289	Fumarate hydratase, mitochondrial	Fh	1	150.1	_IGFAEK(hy)VAAK_	6
Q8R123-2	283	FAD synthase;Molybdenum cofactor biosynthesis protein-like region;FAD synthase region	Flad1	0.997034	156.58	_LAESGSCLGK(hy)K_	10
A0A0A0MQF6	239	Glyceraldehyde-3-phosphate dehydrogenase	Gapdh	0.999998	164.93	_GAAQNIIPASTGAAK(hy)AVGK_	15
A0A0A0MQF6	243	Glyceraldehyde-3-phosphate dehydrogenase	Gapdh	1	120.57	_AVGK(hy)VIPELNGK_	4
A0A0A0MQF6	287	Glyceraldehyde-3-phosphate dehydrogenase	Gapdh	1	162.26	_VVK(hy)QASEGPLK_	3
A0A0A0MQF6	218	Glyceraldehyde-3-phosphate dehydrogenase	Gapdh	1	180.97	_TVDGPSGK(hy)LWR_	8
O88986	184	2-amino-3-ketobutyrate coenzyme A ligase, mitochondrial	Gcat	0.998514	93.623	_HLDMADLEAK(hy)LK_	10
O88986	42	2-amino-3-ketobutyrate coenzyme A ligase, mitochondrial	Gcat	1	150.27	_GAGTWK(hy)SER_	6
P99025	59	GTP cyclohydrolase 1 feedback regulatory protein	Gchfr	1	145.89	_IVLDK(hy)LECK_	5
Q9CPU0	148	Lactoylglutathione lyase	Glo1	0.999995	140.07	_FEELGVK(hy)FVK_	7
P26443	187	Glutamate dehydrogenase 1, mitochondrial	Glud1	1	147.52	_AGVK(hy)INPK_	4
P26443	480	Glutamate dehydrogenase 1, mitochondrial	Glud1	1	157.74	_FGK(hy)HGGTIPVVPTAEFQDR_	3
P26443	503	Glutamate dehydrogenase 1, mitochondrial	Glud1	1	172.93	_ISGASEK(hy)DIVHSGLAYTM(ox)ER_	7
P26443	545	Glutamate dehydrogenase 1, mitochondrial	Glud1	1	188.09	_TAAYVNAIEK(hy)VFK_	10
P26443	527	Glutamate dehydrogenase 1, mitochondrial	Glud1	1	194.98	_TAM(ox)K(hy)YNLGLDLR_	4
P26443	90	Glutamate dehydrogenase 1, mitochondrial	Glud1	1	196.99	_LVEDLK(hy)TR_	6
P26443	84	Glutamate dehydrogenase 1, mitochondrial	Glud1	1	321.67	_GASIVEDK(hy)LVEDLK_	8
P26443	390	Glutamate dehydrogenase 1, mitochondrial	Glud1	1	117.7	_QLTK(hy)SNAPR_	4
P26443	415	Glutamate dehydrogenase 1, mitochondrial	Glud1	1	126.84	_IIAEGANGPTTPEADK(hy)IFLER_	16
P26443	399	Glutamate dehydrogenase 1, mitochondrial	Glud1	1	138.07	_AK(hy)IIAEGANGPTTPEADK_	2
P15105	372	Glutamine synthetase	Glul	1	144.18	_TCLLNETGDEPFQYK(hy)N_	15
Q91XE0	141	Glycine N-acyltransferase	Glyat	0.94704	194.55	_HSENILYVSSETIK(hy)K_	14
Q91XE0	159	Glycine N-acyltransferase	Glyat	0.995813	125.74	_NLSTGSGK(hy)PK_	8
Q91XE0	167	Glycine N-acyltransferase	Glyat	0.999924	166.16	_AIDQDK(hy)FK_	6
Q91XE0	49	Glycine N-acyltransferase	Glyat	1	116.58	_ALVDK(hy)WPDFNTVVVR_	5
Q91XE0	267	Glycine N-acyltransferase	Glyat	1	126.09	_GYPVYSHTEK(hy)SNIAM(ox)QK_	10
Q91XE0	127	Glycine N-acyltransferase	Glyat	1	132.72	_TIQNLASIQSFQIK(hy)HSENILYVSSETIK_	14
Q91XE0	16	Glycine N-acyltransferase	Glyat	1	138.39	_IVPLQGAQMLQM(ox)LEK(hy)SLR_	15
Q91XE0	256	Glycine N-acyltransferase	Glyat	1	142.39	_LQGLVSFVVHSQDQIMTK(hy)R_	18
Q91XE0	151	Glycine N-acyltransferase	Glyat	1	144.3	_LFPSLLDTK(hy)NLSTGSGK_	9
Q91XE0	142	Glycine N-acyltransferase	Glyat	1	160.67	_K(hy)LFPSLLDTK_	1
Q91XE0	169	Glycine N-acyltransferase	Glyat	1	167.32	_FK(hy)LSSLDVVHAALVNK_	2
Q91XE0	161	Glycine N-acyltransferase	Glyat	1	207.29	_PK(hy)AIDQDKFK_	2
Q8CBB6	6	Histone H2B;Histone H2B type 1-F/J/L;Histone H2B type 1-H;Histone H2B type 1-C/E/G;Histone H2B type 1-K	Gm13646	1	184.03	_PEPAK(hy)SAPAPK_	5
L7N466	106		Gm2382	1	62.099	_LTSPEEIALLPK(hy)TSWNIHQPGEGDVR_	12
Q5FW57	41	Glycine N-acyltransferase-like protein	Gm4952	0.969191	129.77	_VYGTVFHMNQGNPFK(hy)LK_	15
Q5FW57	270	Glycine N-acyltransferase-like protein	Gm4952	0.999998	143.93	_GYPVYNHTEQTNK(hy)VIQK_	13
Q5FW57	169	Glycine N-acyltransferase-like protein	Gm4952	0.999999	105.79	_AIDQEMFK(hy)LSTLDVTHAPLVDK_	8
Q5FW57	83	Glycine N-acyltransferase-like protein	Gm4952	1	114.01	_DPK(hy)HCLEFLGTPDVINWK_	3
Q5FW57	48	Glycine N-acyltransferase-like protein	Gm4952	1	116.58	_ALVDK(hy)WPDFNTVVVR_	5
Q5FW57	141	Glycine N-acyltransferase-like protein	Gm4952	1	119.27	_K(hy)LVPSLLEDK_	1
Q5FW57	43	Glycine N-acyltransferase-like protein	Gm4952	1	140.09	_LK(hy)ALVDK_	2
Q5FW57	183	Glycine N-acyltransferase-like protein	Gm4952	1	153.25	_LSTLDVTHAPLVDK(hy)FWQFGGNER_	14
Q5FW57	256	Glycine N-acyltransferase-like protein	Gm4952	1	189.42	_AQGLISHIIYAQTLAMDK(hy)R_	18
Q5FW57;Q91XE0	19;20	Glycine N-acyltransferase-like protein;Glycine N-acyltransferase	Gm4952	1	161.79	_K(hy)YLPESLK_	1
Q9QXF8	191	Glycine N-methyltransferase	Gnmt	0.999696	166.47	_NYDYILSTGCAPPGK(hy)NIYYK_	15
Q9QXF8	275	Glycine N-methyltransferase	Gnmt	1	160.65	_PYK(hy)PGQAYVPCYFIHVLK_	3
Q9QXF8	196	Glycine N-methyltransferase	Gnmt	1	227.94	_NIYYK(hy)SDLTK_	5
Q9QXF8	159	Glycine N-methyltransferase	Gnmt	1	240.85	_LALK(hy)NIASM(ox)VR_	4
Q9QXF8	201	Glycine N-methyltransferase	Gnmt	1	256.71	_SDLTK(hy)DITTSVLTVNNK_	5
P05201	318	Aspartate aminotransferase, cytoplasmic	Got1	0.999209	125.5	_IVAATLSDPELFK(hy)EWK_	13
P05201	290	Aspartate aminotransferase, cytoplasmic	Got1	1	215.87	_VLSQMEK(hy)IVR_	7
P05202	363	Aspartate aminotransferase, mitochondrial	Got2	0.999692	144.77	_TQLVSNLK(hy)K_	8
P05202	345	Aspartate aminotransferase, mitochondrial	Got2	1	126.83	_QWLQEVK(hy)GMADR_	7
P05202	59	Aspartate aminotransferase, mitochondrial	Got2	1	128.27	_K(hy)MNLGVGAYR_	1
P05202	73	Aspartate aminotransferase, mitochondrial	Got2	1	132.31	_DDNGK(hy)PYVLPSVR_	5
P05202	396	Aspartate aminotransferase, mitochondrial	Got2	1	153.34	_LTK(hy)EFSVYMTK_	3
P05202	338	Aspartate aminotransferase, mitochondrial	Got2	1	161.79	_K(hy)QWLQEVK_	1
P05202	90	Aspartate aminotransferase, mitochondrial	Got2	1	171.73	_AEAQIAAK(hy)NLDK_	8
P05202	82	Aspartate aminotransferase, mitochondrial	Got2	1	179.1	_K(hy)AEAQIAAK_	1
P05202	122	Aspartate aminotransferase, mitochondrial	Got2	1	202.35	_ASAELALGENNEVLK(hy)SGR_	15
P05202	309	Aspartate aminotransferase, mitochondrial	Got2	1	208.33	_VESQLK(hy)ILIR_	6
P05202	227	Aspartate aminotransferase, mitochondrial	Got2	1	214	_PEQWK(hy)EIASVVK_	5
P05202	296	Aspartate aminotransferase, mitochondrial	Got2	1	235.22	_VGAFTVVCK(hy)DAEEAK_	9
P05202	404	Aspartate aminotransferase, mitochondrial	Got2	1	277.96	_EFSVYMTK(hy)DGR_	8
Q8BGT5	414	Alanine aminotransferase 2	Gpt2	0.999624	182.76	_EFVLGNLAK(hy)K_	9
P11352	86	Glutathione peroxidase 1	Gpx1	0.780726	81.312	_GLVVLGFPCNQFGHQENGK(hy)NEEILNSLK_	19
P11352	112	Glutathione peroxidase 1	Gpx1	1	188.44	_YVRPGGGFEPNFTLFEK(hy)CEVNGEK_	17
Q91Z53	66	Glyoxylate reductase/hydroxypyruvate reductase	Grhpr	1	113.38	_K(hy)LLDAAGANLR_	1
Q91Z53	43	Glyoxylate reductase/hydroxypyruvate reductase	Grhpr	1	121.24	_K(hy)DLEQGVVGAHGLLCR_	1
Q99LP6	94	GrpE protein homolog 1, mitochondrial	Grpel1	1	133.81	_SQK(hy)LVEEAK_	3
P47791	448	Glutathione reductase, mitochondrial	Gsr	1	176.38	_MVCANK(hy)EEK_	6
P30115	195	Glutathione S-transferase A3	Gsta3	0.922825	174.41	_VSNLPTVK(hy)K_	8
P30115	138	Glutathione S-transferase A3	Gsta3	0.999756	121.5	_YFPAFEK(hy)VLK_	7
P30115	4	Glutathione S-transferase A3	Gsta3	1	92.19	_(ac)AGK(hy)PVLHYFDGR_	3
P30115	211	Glutathione S-transferase A3	Gsta3	1	124.3	_KPFDDAK(hy)CVESAK_	7
P30115	141	Glutathione S-transferase A3;Glutathione S-transferase A1;Glutathione S-transferase;Glutathione S-transferase A2;Glutathione S-transferase;Glutathione S-transferase	Gsta3	1	134.56	_VLK(hy)SHGQDYLVGNR_	3
Q9DCM2	93	Glutathione S-transferase kappa 1	Gstk1	0.995412	169.09	_DFFGETVK(hy)K_	8
Q9DCM2	165	Glutathione S-transferase kappa 1	Gstk1	0.999973	156.35	_ISTQQVK(hy)NK_	7
Q9DCM2	177	Glutathione S-transferase kappa 1	Gstk1	1	136.02	_LIENTDAACK(hy)YGAFGLPTTVAHVDGK_	10
Q9DCM2	68	Glutathione S-transferase kappa 1	Gstk1	1	152.47	_GQYIFK(hy)EIPLLK_	6
Q9DCM2	74	Glutathione S-transferase kappa 1	Gstk1	1	157.35	_EIPLLK(hy)QFFQVPLNIPK_	6
Q9DCM2	49	Glutathione S-transferase kappa 1	Gstk1	1	160.27	_PTLIAGIMK(hy)DSGNQPPAMVPR_	9
Q9DCM2	158	Glutathione S-transferase kappa 1	Gstk1	1	163.56	_AGMSTAQAQHFLEK(hy)ISTQQVK_	14
Q9DCM2	167	Glutathione S-transferase kappa 1	Gstk1	1	216.68	_NK(hy)LIENTDAACK_	2
P10649;P19639	144;144	Glutathione S-transferase Mu 1;Glutathione S-transferase Mu 3	Gstm1	1	211.45	_LYSEFLGK(hy)R_	8
P10649;P19639	199;199	Glutathione S-transferase Mu 1;Glutathione S-transferase Mu 3;Glutathione S-transferase Mu 6	Gstm1	1	135.71	_ISAYMK(hy)SSR_	6
Q80W21	144	Glutathione S-transferase Mu 7	Gstm7	1	211.45	_LYSEFLGK(hy)R_	8
P19157	128	Glutathione S-transferase P 1;Glutathione S-transferase P 2	Gstp1	1	128.64	_ALPGHLK(hy)PFETLLSQNQGGK_	7
P19157	82	Glutathione S-transferase P 1;Glutathione S-transferase P 2	Gstp1	1	166.07	_SLGLYGK(hy)NQR_	7
Q9WVL0	177	Maleylacetoacetate isomerase	Gstz1	1	138.21	_FK(hy)VDLSPYPTISHINK_	2
P27661	128	Histone H2A.x	H2afx	1	175.21	_SSATVGPK(hy)APAVGK_	8
Q9QZQ8	134	Core histone macro-H2A.1	H2afy	0.990242	117.98	_LEAIITPPPAK(hy)K_	11
Q61425	300	Hydroxyacyl-coenzyme A dehydrogenase, mitochondrial	Hadh	0.839172	102.69	_FILDGWHEM(ox)EPENPLFQPSPSMNNLVAQK(hy)K_	29
Q61425	312	Hydroxyacyl-coenzyme A dehydrogenase, mitochondrial	Hadh	0.999993	179.37	_TGEGFYK(hy)YK_	7
Q61425	136	Hydroxyacyl-coenzyme A dehydrogenase, mitochondrial	Hadh	1	88.278	_LDK(hy)FAAEHTIFASNTSSLQITNIANATTR_	3
Q61425	75	Hydroxyacyl-coenzyme A dehydrogenase, mitochondrial	Hadh	1	168.23	_GIEESLK(hy)R_	7
Q61425	212	Hydroxyacyl-coenzyme A dehydrogenase, mitochondrial	Hadh	1	173.06	_HPVSCK(hy)DTPGFIVNR_	6
Q61425	81	Hydroxyacyl-coenzyme A dehydrogenase, mitochondrial	Hadh	1	187.34	_K(hy)FTENPK_	1
Q61425	192	Hydroxyacyl-coenzyme A dehydrogenase, mitochondrial	Hadh	1	191.93	_TPM(ox)TSQK(hy)TFESLVDFCK_	7
Q61425	185	Hydroxyacyl-coenzyme A dehydrogenase, mitochondrial	Hadh	1	192.14	_LVEVIK(hy)TPMTSQK_	6
Q61425	241	Hydroxyacyl-coenzyme A dehydrogenase, mitochondrial	Hadh	1	220.4	_GDASK(hy)EDIDTAMK_	5
Q61425	202	Hydroxyacyl-coenzyme A dehydrogenase, mitochondrial	Hadh	1	234.9	_TFESLVDFCK(hy)TLGK_	10
Q61425	87	Hydroxyacyl-coenzyme A dehydrogenase, mitochondrial	Hadh	1	300.61	_FTENPK(hy)AGDEFVEK_	6
Q8BMS1	350	Trifunctional enzyme subunit alpha, mitochondrial;Long-chain enoyl-CoA hydratase;Long chain 3-hydroxyacyl-CoA dehydrogenase	Hadha	0.991749	164.9	_ALMGLYNGQVLCK(hy)K_	13
Q8BMS1	569	Trifunctional enzyme subunit alpha, mitochondrial;Long-chain enoyl-CoA hydratase;Long chain 3-hydroxyacyl-CoA dehydrogenase	Hadha	0.997692	162.38	_ILQEGVDPK(hy)K_	9
Q8BMS1	303	Trifunctional enzyme subunit alpha, mitochondrial;Long-chain enoyl-CoA hydratase;Long chain 3-hydroxyacyl-CoA dehydrogenase	Hadha	0.999992	108.59	_GLYPAPLK(hy)IIDAVK_	8
Q8BMS1	334	Trifunctional enzyme subunit alpha, mitochondrial;Long-chain enoyl-CoA hydratase;Long chain 3-hydroxyacyl-CoA dehydrogenase	Hadha	0.999994	182.71	_FGELALTK(hy)ESK_	8
Q8BMS1	129	Trifunctional enzyme subunit alpha, mitochondrial;Long-chain enoyl-CoA hydratase;Long chain 3-hydroxyacyl-CoA dehydrogenase	Hadha	0.999997	138.54	_MFEK(hy)LEK_	4
Q8BMS1	460	Trifunctional enzyme subunit alpha, mitochondrial;Long-chain enoyl-CoA hydratase;Long chain 3-hydroxyacyl-CoA dehydrogenase	Hadha	1	77.509	_VLK(hy)EVESVTPEHCIFASNTSALPINQIAAVSK_	3
Q8BMS1	230	Trifunctional enzyme subunit alpha, mitochondrial;Long-chain enoyl-CoA hydratase;Long chain 3-hydroxyacyl-CoA dehydrogenase	Hadha	1	92.492	_MGLVDQLVEPLGPGIK(hy)SPEER_	16
Q8BMS1	353	Trifunctional enzyme subunit alpha, mitochondrial;Long-chain enoyl-CoA hydratase;Long chain 3-hydroxyacyl-CoA dehydrogenase	Hadha	1	154.31	_NK(hy)FGAPQK_	2
Q8BMS1	214	Trifunctional enzyme subunit alpha, mitochondrial;Long-chain enoyl-CoA hydratase;Long chain 3-hydroxyacyl-CoA dehydrogenase	Hadha	1	173.28	_K(hy)M(ox)GLVDQLVEPLGPGIK_	1
Q8BMS1	406	Trifunctional enzyme subunit alpha, mitochondrial;Long-chain enoyl-CoA hydratase;Long chain 3-hydroxyacyl-CoA dehydrogenase	Hadha	1	186.58	_GQQQVFK(hy)GLNDK_	7
Q8BMS1	644	Trifunctional enzyme subunit alpha, mitochondrial;Long-chain enoyl-CoA hydratase;Long chain 3-hydroxyacyl-CoA dehydrogenase	Hadha	1	188.29	_GFYIYQEGSK(hy)NK_	10
Q8BMS1	728	Trifunctional enzyme subunit alpha, mitochondrial;Long-chain enoyl-CoA hydratase;Long chain 3-hydroxyacyl-CoA dehydrogenase	Hadha	1	188.4	_FVDLYGAQK(hy)VVDR_	9
Q8BMS1	60	Trifunctional enzyme subunit alpha, mitochondrial;Long-chain enoyl-CoA hydratase;Long chain 3-hydroxyacyl-CoA dehydrogenase	Hadha	1	188.48	_INSPNSK(hy)VNTLNK_	7
Q8BMS1	519	Trifunctional enzyme subunit alpha, mitochondrial;Long-chain enoyl-CoA hydratase;Long chain 3-hydroxyacyl-CoA dehydrogenase	Hadha	1	203.27	_TSK(hy)DTTASAVAVGLR_	3
Q99JY0	362	Trifunctional enzyme subunit beta, mitochondrial;3-ketoacyl-CoA thiolase	Hadhb	0.956185	93.226	_DQLLLGPTYATPK(hy)VLEK_	13
Q99JY0	333	Trifunctional enzyme subunit beta, mitochondrial;3-ketoacyl-CoA thiolase	Hadhb	0.998863	157.54	_ALAMGYK(hy)PK_	7
Q99JY0	189	Trifunctional enzyme subunit beta, mitochondrial;3-ketoacyl-CoA thiolase	Hadhb	0.999939	179.51	_MMLDLNK(hy)AK_	7
Q99JY0	273	Trifunctional enzyme subunit beta, mitochondrial;3-ketoacyl-CoA thiolase	Hadhb	1	136.96	_VPGK(hy)DTVTK_	4
Q99JY0	278	Trifunctional enzyme subunit beta, mitochondrial;3-ketoacyl-CoA thiolase	Hadhb	1	141.88	_DTVTK(hy)DNGIR_	5
Q99JY0	202	Trifunctional enzyme subunit beta, mitochondrial;3-ketoacyl-CoA thiolase	Hadhb	1	162.97	_LSLLSK(hy)FR_	6
Q91VB8	8	Hemoglobin subunit alpha	Hba-a1	0.999882	126.12	_VLSGEDK(hy)SNIK_	7
Q91VB8	17	Hemoglobin subunit alpha	Hba-a1	1	158.64	_AAWGK(hy)IGGHGAEYGAEALER_	5
P02088	9	Hemoglobin subunit beta-1	Hbb-b1	1	87.647	_VHLTDAEK(hy)AAVSCLWGK_	8
P02088	18	Hemoglobin subunit beta-1	Hbb-b1	1	147.35	_AAVSCLWGK(hy)VNSDEVGGEALGR_	9
P02088	67	Hemoglobin subunit beta-1	Hbb-b1	1	143.88	_K(hy)VITAFNDGLNHLDSLK_	1
P02088;P02089	96;96	Hemoglobin subunit beta-1;Hemoglobin subunit beta-2	Hbb-b1	1	303.31	_GTFASLSELHCDK(hy)LHVDPENFR_	13
P02088;P02089	145;145	Hemoglobin subunit beta-1;Hemoglobin subunit beta-2	Hbb-b1	1	175.48	_VVAGVATALAHK(hy)YH_	12
P02089	18	Hemoglobin subunit beta-2	Hbb-b2	1	118.18	_SAVSCLWAK(hy)VNPDEVGGEALGR_	9
P02089	77	Hemoglobin subunit beta-2	Hbb-b2	1	157.91	_VITAFNEGLK(hy)NLDNLK_	10
B1AUX2	813	Host cell factor 1;HCF N-terminal chain 1;HCF N-terminal chain 2;HCF N-terminal chain 3;HCF N-terminal chain 4;HCF N-terminal chain 5;HCF N-terminal chain 6;HCF C-terminal chain 1;HCF C-terminal chain 2;HCF C-terminal chain 3;HCF C-terminal chain 4;HCF C-terminal chain 5;HCF C-terminal chain 6	Hcfc1	0.999999	93.768	_VMTSGTGAPAK(hy)IITAVPK_	11
Q3UGR5	50	Haloacid dehalogenase-like hydrolase domain-containing protein 2	Hdhd2	1	179.42	_FVTNTTK(hy)ESK_	7
Q9CYW4	15	Haloacid dehalogenase-like hydrolase domain-containing protein 3	Hdhd3	1	244.18	_LLTWDVK(hy)DTLIK_	7
O09173	162	Homogentisate 1,2-dioxygenase	Hgd	1	93.959	_GK(hy)LLIYTEFGK_	2
Q99L13	55	3-hydroxyisobutyrate dehydrogenase, mitochondrial	Hibadh	0.999787	143.39	_TPVGFIGLGNMGNPMAK(hy)NLMK_	17
Q99L13	237	3-hydroxyisobutyrate dehydrogenase, mitochondrial	Hibadh	0.999997	115.57	_SGLDPK(hy)LLAK_	6
Q99L13	144	3-hydroxyisobutyrate dehydrogenase, mitochondrial	Hibadh	1	95.358	_ELAK(hy)EVEK_	4
Q99L13	148	3-hydroxyisobutyrate dehydrogenase, mitochondrial	Hibadh	1	142.88	_EVEK(hy)MGAVFMDAPVSGGVGAAR_	4
Q99L13	320	3-hydroxyisobutyrate dehydrogenase, mitochondrial	Hibadh	1	158.01	_K(hy)DFSSVFQYLR_	1
Q99L13	78	3-hydroxyisobutyrate dehydrogenase, mitochondrial	Hibadh	1	186.15	_EFK(hy)EAGEQVASSPAEVAEK_	3
Q99L13	241	3-hydroxyisobutyrate dehydrogenase, mitochondrial	Hibadh	1	196.38	_LLAK(hy)ILNMSSGR_	4
Q99L13	124	3-hydroxyisobutyrate dehydrogenase, mitochondrial	Hibadh	1	204.05	_K(hy)GSLLIDSSTIDPSVSK_	1
Q8QZS1	364	3-hydroxyisobutyryl-CoA hydrolase, mitochondrial	Hibch	1	188.58	_WKPANLK(hy)DVTDEDLNSYFK_	7
Q8QZS1	300	3-hydroxyisobutyryl-CoA hydrolase, mitochondrial	Hibch	1	188.96	_VINK(hy)MSPTSLK_	4
Q8QZS1	296	3-hydroxyisobutyryl-CoA hydrolase, mitochondrial	Hibch	1	198.85	_QDGSPFAIEQMK(hy)VINK_	12
Q8QZS1	352	3-hydroxyisobutyryl-CoA hydrolase, mitochondrial	Hibch	1	202.65	_AVLIDK(hy)DQTPK_	6
Q8QZS1	249	3-hydroxyisobutyryl-CoA hydrolase, mitochondrial	Hibch	0.975212	213.94	_SPSAEDVAGVLESYHAK(hy)SK_	17
Q8QZS1	91	3-hydroxyisobutyryl-CoA hydrolase, mitochondrial	Hibch	1	150.26	_GAGGK(hy)AFCAGGDIK_	5
Q8QZS1	256	3-hydroxyisobutyryl-CoA hydrolase, mitochondrial	Hibch	1	163.99	_MDQDK(hy)SIIFEEHMDK_	5
Q8QZS1	220	3-hydroxyisobutyryl-CoA hydrolase, mitochondrial	Hibch	1	172.13	_AGIATHFVDSEK(hy)LR_	12
Q8QZS1	100	3-hydroxyisobutyryl-CoA hydrolase, mitochondrial	Hibch	1	178.14	_AFCAGGDIK(hy)ALSEAK_	9
P70349	30	Histidine triad nucleotide-binding protein 1	Hint1	1	140.82	_EIPAK(hy)IIFEDDR_	5
P70349	21	Histidine triad nucleotide-binding protein 1	Hint1	1	159.4	_AQVAQPGGDTIFGK(hy)IIR_	14
Q9D0S9	45	Histidine triad nucleotide-binding protein 2, mitochondrial	Hint2	1	138.73	_AQK(hy)AAPGGASPTIFSR_	3
Q9D0S9	128	Histidine triad nucleotide-binding protein 2, mitochondrial	Hint2	1	166.7	_IAQAQGLK(hy)DGYR_	8
P43277	35	Histone H1.3;Histone H1.2	Hist1h1d	1	130.2	_K(hy)ASGPPVSELITK_	1
P43274	34	Histone H1.4	Hist1h1e	1	230.96	_K(hy)TSGPPVSELITK_	1
P43274;P43277	97;98	Histone H1.4;Histone H1.3;Histone H1.5	Hist1h1e	0.999998	93.909	_GTLVQTK(hy)GTGASGSFK_	7
P43274;P43277	64;65	Histone H1.4;Histone H1.3;Histone H1.2;Histone H1t	Hist1h1e	1	109.84	_K(hy)ALAAAGYDVEK_	1
Q64475	6	Histone H2B type 1-B	Hist1h2bb	0.999996	119.45	_PEPSK(hy)SAPAPK_	5
P68433	24	Histone H3.1;Histone H3.2;Histone H3.3;Histone H3;Histone H3	Hist1h3a	1	162.97	_QLATK(hy)AAR_	5
P68433	123	Histone H3.1;Histone H3.2;Histone H3.3;Histone H3;Histone H3.3C	Hist1h3a	1	165.7	_VTIMPK(hy)DIQLAR_	6
P68433	57	Histone H3.1;Histone H3.2;Histone H3.3;Histone H3;Histone H3.3C;Histone H3	Hist1h3a	1	155	_YQK(hy)STELLIR_	3
P68433	80	Histone H3.1;Histone H3.2;Histone H3.3;Histone H3;Histone H3.3C;Histone H3	Hist1h3a	1	167.2	_EIAQDFK(hy)TDLR_	7
P62806	32	Histone H4	Hist1h4a	1	123.95	_DNIQGITK(hy)PAIR_	8
P62806	13	Histone H4	Hist1h4a	1	135.83	_GLGK(hy)GGAK(ac)R_	4
Q6GSS7	96	Histone H2A type 2-A;Histone H2A type 2-C;Histone H2A	Hist2h2aa1	1	150.06	_NDEELNK(hy)LLGK_	7
Q6GSS7	119	Histone H2A type 2-A;Histone H2A type 2-C;Histone H2A;Histone H2A type 1;Histone H2A type 3;Histone H2A type 1-F;Histone H2A type 1-K;Histone H2A;Histone H2A.J;Histone H2A type 1-H	Hist2h2aa1	0.940158	185.33	_VTIAQGGVLPNIQAVLLPK(hy)K_	19
Q64525	6	Histone H2B type 2-B	Hist2h2bb	1	117.79	_PDPAK(hy)SAPAPK_	5
Q64524	6	Histone H2B type 2-E	Hist2h2be	1	110.08	_PELAK(hy)SAPAPK_	5
P22907	70	Porphobilinogen deaminase	Hmbs	1	181.98	_ILDTALSK(hy)IGEK_	8
P38060	324	Hydroxymethylglutaryl-CoA lyase, mitochondrial	Hmgcl	1	170.24	_VAQATCK(hy)L_	7
P38060	137	Hydroxymethylglutaryl-CoA lyase, mitochondrial	Hmgcl	1	269.7	_K(hy)NANCSIEESFQR_	1
P38060	48	Hydroxymethylglutaryl-CoA lyase, mitochondrial	Hmgcl	1	278.33	_DGLQNEK(hy)SIVPTPVK_	7
P54869	367	Hydroxymethylglutaryl-CoA synthase, mitochondrial	Hmgcs2	0.999768	146.07	_ASLDMFNQK(hy)TK_	9
P54869	256	Hydroxymethylglutaryl-CoA synthase, mitochondrial	Hmgcs2	1	85.595	_GTHM(ox)ENAYDFYKPNLASEYPLVDGK(hy)LSIQCYLR_	25
P54869	243	Hydroxymethylglutaryl-CoA synthase, mitochondrial	Hmgcs2	1	106.35	_GTHM(ox)ENAYDFYK(hy)PNLASEYPLVDGK_	12
P54869	473	Hydroxymethylglutaryl-CoA synthase, mitochondrial	Hmgcs2	1	117.62	_EQFYHK(hy)VNFSPPGDTSNLFPGTWYLER_	6
P54869	221	Hydroxymethylglutaryl-CoA synthase, mitochondrial	Hmgcs2	1	159.98	_PTGGAGAVAMLIGPK(hy)APLVLEQGLR_	15
P54869	118	Hydroxymethylglutaryl-CoA synthase, mitochondrial	Hmgcs2	1	196.11	_TK(hy)LPWDAVGR_	2
P54869	310	Hydroxymethylglutaryl-CoA synthase, mitochondrial	Hmgcs2	1	219.51	_M(ox)VQK(hy)SLAR_	4
P54869	327	Hydroxymethylglutaryl-CoA synthase, mitochondrial	Hmgcs2	1	226.7	_LMFNDFLSSSSDK(hy)QNNLYK_	13
P54869	342	Hydroxymethylglutaryl-CoA synthase, mitochondrial	Hmgcs2	1	237.67	_GLK(hy)LEETYTNK_	3
P54869	354	Hydroxymethylglutaryl-CoA synthase, mitochondrial	Hmgcs2	1	244.76	_DVDK(hy)ALLK_	4
P54869	447	Hydroxymethylglutaryl-CoA synthase, mitochondrial	Hmgcs2	1	261.52	_LVSSVSDLPK(hy)R_	10
P54869	358	Hydroxymethylglutaryl-CoA synthase, mitochondrial	Hmgcs2	1	279.62	_ALLK(hy)ASLDMFNQK_	4
P54869	83	Hydroxymethylglutaryl-CoA synthase, mitochondrial	Hmgcs2	1	289.32	_FNNVEAGK(hy)YTVGLGQTR_	8
P54869	333	Hydroxymethylglutaryl-CoA synthase, mitochondrial	Hmgcs2	1	307.03	_QNNLYK(hy)GLEAFR_	6
P54869	350	Hydroxymethylglutaryl-CoA synthase, mitochondrial	Hmgcs2	1	372.51	_LEETYTNK(hy)DVDK_	8
P18608	13	Non-histone chromosomal protein HMG-14	Hmgn1	0.999888	95.631	_VSADGAAK(hy)AEPK_	8
P61979-2	405	Heterogeneous nuclear ribonucleoprotein K	Hnrnpk	1	227.57	_DLAGSIIGK(hy)GGQR_	9
P49429	166	4-hydroxyphenylpyruvate dioxygenase	Hpd	0.984091	74.786	_FLPGFEAPTYK(hy)DTLLPK_	11
P49429	127	4-hydroxyphenylpyruvate dioxygenase	Hpd	1	164.64	_EPWVEQDK(hy)FGK_	8
P49429	63	4-hydroxyphenylpyruvate dioxygenase	Hpd	1	221.5	_EVVSHVIK(hy)QGK_	8
P52760	60	Ribonuclease UK114	Hrsp12	1	108.35	_QALK(hy)NLGEILK_	4
P52760	13	Ribonuclease UK114	Hrsp12	1	162.32	_VISTTK(hy)APAAIGPYSQAVQVDR_	6
Q99N15	52	3-hydroxyacyl-CoA dehydrogenase type-2	Hsd17b10	0.871595	153.36	_LVGQGATAVLLDVPDSEGEAQAK(hy)K_	23
Q99N15	28	3-hydroxyacyl-CoA dehydrogenase type-2	Hsd17b10	1	154.26	_GLVAVVTGGASGLGLATAK(hy)R_	19
Q99N15	212	3-hydroxyacyl-CoA dehydrogenase type-2	Hsd17b10	1	123.63	_VVTIAPGLFATPLLTTLPEK(hy)VR_	20
Q99N15	53	3-hydroxyacyl-CoA dehydrogenase type-2	Hsd17b10	1	156.73	_K(hy)LGESCIFAPANVTSEK_	1
Q99N15	107	3-hydroxyacyl-CoA dehydrogenase type-2	Hsd17b10	1	186.46	_NK(hy)IHTLEDFQR_	2
P51660	284	Peroxisomal multifunctional enzyme type 2;(3R)-hydroxyacyl-CoA dehydrogenase;Enoyl-CoA hydratase 2	Hsd17b4	0.999953	75.868	_ICDFSNASK(hy)PQTIQESTGGIVEVLHK_	9
P51660	46	Peroxisomal multifunctional enzyme type 2;(3R)-hydroxyacyl-CoA dehydrogenase;Enoyl-CoA hydratase 2	Hsd17b4	0.999996	175.26	_GALVIVNDLGGDFK(hy)GIGK_	14
P38647	135	Stress-70 protein, mitochondrial	Hspa9	0.999994	180.24	_YDDPEVQK(hy)DTK_	8
P38647	360	Stress-70 protein, mitochondrial	Hspa9	1	128.95	_AQFEGIVTDLIK(hy)R_	12
P38647	300	Stress-70 protein, mitochondrial	Hspa9	1	159.52	_ETGVDLTK(hy)DNMALQR_	8
P38647	138	Stress-70 protein, mitochondrial	Hspa9	1	160.11	_DTK(hy)NVPFK_	3
P38647	612	Stress-70 protein, mitochondrial	Hspa9	1	163.9	_LK(hy)EEISK_	2
P38647	567	Stress-70 protein, mitochondrial	Hspa9	1	193.28	_NAEK(hy)YAEEDR_	4
P63038	359	60 kDa heat shock protein, mitochondrial	Hspd1	0.999983	141.48	_DDAMLLK(hy)GK_	7
P63038	301	60 kDa heat shock protein, mitochondrial	Hspd1	1	147.92	_VGLQVVAVK(hy)APGFGDNR_	9
P63038	250	60 kDa heat shock protein, mitochondrial	Hspd1	1	256.98	_K(hy)ISSVQSIVPALEIANAHR_	1
P63038	191	60 kDa heat shock protein, mitochondrial	Hspd1	0.999153	166.6	_DIGNIISDAMK(hy)K_	11
P63038	72	60 kDa heat shock protein, mitochondrial	Hspd1	0.999579	154.88	_TVIIEQSWGSPK(hy)VTK_	12
P63038	133	60 kDa heat shock protein, mitochondrial	Hspd1	1	136.93	_ISK(hy)GANPVEIR_	3
P63038	75	60 kDa heat shock protein, mitochondrial	Hspd1	1	161.67	_VTK(hy)DGVTVAK_	3
Q64433	36	10 kDa heat shock protein, mitochondrial	Hspe1	0.989904	100.93	_GGIMLPEK(hy)SQGK_	8
Q64433	54	10 kDa heat shock protein, mitochondrial	Hspe1	0.999848	184.48	_VLQATVVAVGSGGK(hy)GK_	14
Q64433	70	10 kDa heat shock protein, mitochondrial	Hspe1	1	96.489	_VGDK(hy)VLLPEYGGTK_	4
Q64433	86	10 kDa heat shock protein, mitochondrial	Hspe1	1	97.463	_VVLDDK(hy)DYFLFR_	6
Q64433	80	10 kDa heat shock protein, mitochondrial	Hspe1	1	129.05	_VLLPEYGGTK(hy)VVLDDK_	10
Q64433	28	10 kDa heat shock protein, mitochondrial	Hspe1	1	161.08	_SAAETVTK(hy)GGIMLPEK_	8
Q64433	66	10 kDa heat shock protein, mitochondrial	Hspe1	1	176.32	_SGEIEPVSVK(hy)VGDK_	10
Q64433	56	10 kDa heat shock protein, mitochondrial	Hspe1	1	181.98	_GK(hy)SGEIEPVSVK_	2
Q64433	40	10 kDa heat shock protein, mitochondrial	Hspe1	1	218.28	_SQGK(hy)VLQATVVAVGSGGK_	4
P54071	272	Isocitrate dehydrogenase [NADP], mitochondrial	Idh2	0.962135	140.24	_DIFQEIFDK(hy)HYK_	9
P54071	263	Isocitrate dehydrogenase [NADP], mitochondrial	Idh2	1	124.12	_FK(hy)DIFQEIFDK_	2
P54071	256	Isocitrate dehydrogenase [NADP], mitochondrial	Idh2	1	257.8	_NTILK(hy)AYDGR_	5
P54071	166	Isocitrate dehydrogenase [NADP], mitochondrial	Idh2	1	109.44	_LVPGWTK(hy)PITIGR_	7
P54071	48	Isocitrate dehydrogenase [NADP], mitochondrial	Idh2	1	130.01	_VEK(hy)PVVEMDGDEMTR_	3
P54071	193	Isocitrate dehydrogenase [NADP], mitochondrial	Idh2	1	140.14	_AGTFK(hy)LVFTPK_	5
P54071	155	Isocitrate dehydrogenase [NADP], mitochondrial	Idh2	1	153.24	_EPIICK(hy)NIPR_	6
P54071	180	Isocitrate dehydrogenase [NADP], mitochondrial	Idh2	1	164.2	_HAHGDQYK(hy)ATDFVVDR_	8
P54071	199	Isocitrate dehydrogenase [NADP], mitochondrial	Idh2	1	168.98	_LVFTPK(hy)DGSSAK_	6
P54071	45	Isocitrate dehydrogenase [NADP], mitochondrial	Idh2	1	183.7	_IK(hy)VEKPVVEMDGDEMTR_	2
A0A1L1STE6	241	Isocitrate dehydrogenase [NAD] subunit alpha, mitochondrial	Idh3a	1	112.83	_EVAENCK(hy)DIK_	7
A0A1L1STE6	361	Isocitrate dehydrogenase [NAD] subunit alpha, mitochondrial	Idh3a	1	132.32	_SLTK(hy)DLGGNAK_	4
A0A1L1STE6	27	Isocitrate dehydrogenase [NAD] subunit, mitochondrial	Idh3a	1	85.457	_EVDAM(ox)AGSAWVSK(hy)VSR_	13
P40936	219	Indolethylamine N-methyltransferase	Inmt	1	210.14	_FSGVYLEK(hy)EVVEK_	8
Q91V64	278	Isochorismatase domain-containing protein 1	Isoc1	1	119.75	_FK(hy)EIQNLIK_	2
P85094	185	Isochorismatase domain-containing protein 2A, mitochondrial	Isoc2a	1	127.1	_IIK(hy)EPVPDSGLLSLFQGQSPLTSC_	3
P85094	178	Isochorismatase domain-containing protein 2A, mitochondrial	Isoc2a	1	158.3	_DASHPQFK(hy)EIQK_	8
Q9JHI5	56	Isovaleryl-CoA dehydrogenase, mitochondrial	Ivd	1	154.07	_HTISK(hy)FLQENLAPK_	5
Q9JHI5	76	Isovaleryl-CoA dehydrogenase, mitochondrial	Ivd	1	227.47	_AQEIDQTNDFK(hy)NLR_	11
Q9DCY0	158	Glycine N-acyltransferase-like protein Keg1	Keg1	1	131.17	_NK(hy)LTPLDQQLFK_	2
Q9DCY0	124	Glycine N-acyltransferase-like protein Keg1	Keg1	0.999983	201.48	_VIESLGATNLGK(hy)VK_	12
Q9DCY0	150	Glycine N-acyltransferase-like protein Keg1	Keg1	1	119.54	_LAPSLMDAK(hy)NLVVSR_	9
Q9DCY0	141	Glycine N-acyltransferase-like protein Keg1	Keg1	1	124.67	_K(hy)LAPSLMDAK_	1
Q9DCY0	83	Glycine N-acyltransferase-like protein Keg1	Keg1	1	140.8	_DPK(hy)HCQEFLGSSEVINWK_	3
Q9DCY0	235	Glycine N-acyltransferase-like protein Keg1	Keg1	1	156.35	_MGGTLPK(hy)YR_	7
Q9DCY0	128	Glycine N-acyltransferase-like protein Keg1	Keg1	1	172.76	_HK(hy)QCFLYMVCQTAK_	2
Q9DCY0	43	Glycine N-acyltransferase-like protein Keg1	Keg1	1	233.21	_LK(hy)TLVDK_	2
Q9CPY7	221	Cytosol aminopeptidase	Lap3	0.999999	175.15	_FAEIIEK(hy)NLK_	7
P97823	190	Acyl-protein thioesterase 1	Lypla1	1	105.14	_LK(hy)ALINPANVTFK_	2
Q922B1	136	O-acetyl-ADP-ribose deacetylase MACROD1	Macrod1	1	127.42	_GLAVK(hy)VEDPK_	5
Q922B1	101	O-acetyl-ADP-ribose deacetylase MACROD1	Macrod1	1	147.75	_SFLK(hy)GLSDK_	4
Q8K310	714	Matrin-3	Matr3	1	172.39	_LK(hy)K(hy)VDK_	2
Q8K310	715	Matrin-3	Matr3	1	172.39	_LK(hy)K(hy)VDK_	3
Q9D1I5	116	Methylmalonyl-CoA epimerase, mitochondrial	Mcee	0.993891	231.06	_MELLHPLGSDSPITGFLQK(hy)NK_	19
Q9D1I5	152	Methylmalonyl-CoA epimerase, mitochondrial	Mcee	1	173.19	_SLSDEAK(hy)IGAHGK_	7
P14152	205	Malate dehydrogenase, cytoplasmic	Mdh1	1	126.1	_LQGK(hy)EVGVYEALK_	4
P14152	318	Malate dehydrogenase, cytoplasmic	Mdh1	1	195.77	_MDLTAK(hy)ELTEEK_	6
P14152	118	Malate dehydrogenase, cytoplasmic	Mdh1	0.999524	103.43	_SQGTALEK(hy)YAK_	8
P14152	110	Malate dehydrogenase, cytoplasmic	Mdh1	0.999998	162.26	_IFK(hy)SQGTALEK_	3
P14152	107	Malate dehydrogenase, cytoplasmic	Mdh1	1	164.53	_ANVK(hy)IFK_	4
P14152	103	Malate dehydrogenase, cytoplasmic	Mdh1	1	175.44	_DLLK(hy)ANVK_	4
P08249	296	Malate dehydrogenase, mitochondrial	Mdh2	0.894484	107.98	_ETECTYFSTPLLLGK(hy)K_	15
P08249	335	Malate dehydrogenase, mitochondrial	Mdh2	0.999999	160.18	_GEDFVK(hy)NMK_	6
P08249	239	Malate dehydrogenase, mitochondrial	Mdh2	0.999999	257.19	_IQEAGTEVVK(hy)AK_	10
P08249	91	Malate dehydrogenase, mitochondrial	Mdh2	1	133.74	_GYLGPEQLPDCLK(hy)GCDVVVIPAGVPR_	13
P08249	203	Malate dehydrogenase, mitochondrial	Mdh2	1	148.2	_VNVPVIGGHAGK(hy)TIIPLISQCTPK_	12
P08249	324	Malate dehydrogenase, mitochondrial	Mdh2	1	157.2	_M(ox)IAEAIPELK(hy)ASIK_	10
P08249	165	Malate dehydrogenase, mitochondrial	Mdh2	1	193.69	_HGVYNPNK(hy)IFGVTTLDIVR_	8
P08249	185	Malate dehydrogenase, mitochondrial	Mdh2	1	194.23	_ANTFVAELK(hy)GLDPAR_	9
P08249	314	Malate dehydrogenase, mitochondrial	Mdh2	1	203.04	_ITPFEEK(hy)MIAEAIPELK_	7
P08249	78	Malate dehydrogenase, mitochondrial	Mdh2	1	209.6	_ANVK(hy)GYLGPEQLPDCLK_	4
P08249	301	Malate dehydrogenase, mitochondrial	Mdh2	1	211.78	_KGLEK(hy)NLGIGK_	5
P08249	307	Malate dehydrogenase, mitochondrial	Mdh2	1	227.56	_NLGIGK(hy)ITPFEEK_	6
A2ANY6	2115	Midasin	Mdn1	1	150.17	_LLLEK(hy)VER_	5
Q9Z2D6-2	227	Methyl-CpG-binding protein 2	Mecp2	1	172.8	_AAASEGVQVK(hy)R_	10
Q9DCS3	56	Trans-2-enoyl-CoA reductase, mitochondrial	Mecr	0.999997	113.35	_ALVYGNHGDPAK(hy)VVQLK_	12
Q9DCS3	61	Trans-2-enoyl-CoA reductase, mitochondrial	Mecr	1	95.205	_VVQLK(hy)NLELTAVEGSDVHVR_	5
Q9DCS3	248	Trans-2-enoyl-CoA reductase, mitochondrial	Mecr	1	156.83	_MPETK(hy)TIFK_	5
Q9DCS3	267	Trans-2-enoyl-CoA reductase, mitochondrial	Mecr	1	188.9	_LALNCVGGK(hy)SSTELLR_	9
Q9DCS3	252	Trans-2-enoyl-CoA reductase, mitochondrial	Mecr	1	189.58	_TIFK(hy)DLPLPR_	4
Q99J39	471	Malonyl-CoA decarboxylase, mitochondrial	Mlycd	0.907121	180.81	_YYLEETGPNSISYLGSK(hy)NIK_	17
Q99J39	385	Malonyl-CoA decarboxylase, mitochondrial	Mlycd	0.976635	96.734	_GFLSSGEWVK(hy)SEK_	10
Q3UW66	21	Sulfurtransferase;3-mercaptopyruvate sulfurtransferase	Mpst	1	120.92	_ALVSAQWVAEALK(hy)APR_	13
Q3UW66	40	Sulfurtransferase;3-mercaptopyruvate sulfurtransferase	Mpst	1	148.68	_LLDASWYLPK(hy)LGR_	10
Q3UW66	230	Sulfurtransferase;3-mercaptopyruvate sulfurtransferase	Mpst	1	170.73	_SPEEIK(hy)R_	6
Q9DB15	181	39S ribosomal protein L12, mitochondrial	Mrpl12	1	136.5	_ANVAK(hy)AEAEK_	5
Q9D6Y7	104	Mitochondrial peptide methionine sulfoxide reductase	Msra	0.99999	113.61	_NPTYK(hy)EVCSEK_	5
Q9D6Y7	183	Mitochondrial peptide methionine sulfoxide reductase	Msra	1	169.79	_VLSK(hy)HNFGPITTDIR_	4
P16332	341	Methylmalonyl-CoA mutase, mitochondrial	Mut	1	215.88	_NSK(hy)SLLLR_	3
Q8C5H8	314	NAD kinase domain-containing protein 1	Nadkd1	1	106.3	_QK(hy)SSGLNLCTGTGSK_	2
Q8C5H8	64	NAD kinase domain-containing protein 1	Nadkd1	1	152.97	_VVVVAK(hy)TTR_	6
Q8C5H8	407	NAD kinase domain-containing protein 1	Nadkd1	1	207.68	_CFSSK(hy)VCVR_	5
P09405	102	Nucleolin	Ncl	1	160.18	_NITPAK(hy)VIPTPGK_	6
B2RXX0	390	Serine/threonine-protein kinase Nek1	Nek1	1	93.178	_AEQM(ox)K(hy)RQEK_	5
O08750	360	Nuclear factor interleukin-3-regulated protein	Nfil3	1	112.36	_LSSPADAIAK(hy)R_	10
O55125	146	Protein NipSnap homolog 1	Nipsnap1	1	120.09	_NNK(hy)EYLEFR_	3
Q9CQE1	107	Protein NipSnap homolog 3B	Nipsnap3b	1	153.78	_DK(hy)EWQER_	2
Q9CQE1	57	Protein NipSnap homolog 3B	Nipsnap3b	1	170.18	_TNEFLENFK(hy)NSVHLR_	9
Q9CQE1	48	Protein NipSnap homolog 3B	Nipsnap3b	1	211.38	_PSK(hy)TNEFLENFK_	3
Q9JHW2	68	Omega-amidase NIT2	Nit2	1	157.23	_IPGESTQK(hy)LSEVAK_	8
Q9D6Z1	552	Nucleolar protein 56	Nop56	1	218.28	_K(hy)FSEEPEVAANFTK_	1
Q6DFW4	411	Nucleolar protein 58	Nop58	0.999999	157.38	_ISGTGK(hy)ALAK_	6
Q6DFW4	444	Nucleolar protein 58	Nop58	1	122.64	_K(hy)IEEVDKEDEITEK_	1
Q80XU3	184	Nuclear ubiquitous casein and cyclin-dependent kinase substrate 1	Nucks1	0.971443	97.734	_ATVTPSPVK(hy)GK_	9
Q80XU3	175	Nuclear ubiquitous casein and cyclin-dependent kinase substrate 1	Nucks1	1	144.1	_LK(hy)ATVTPSPVK_	2
E9Q7G0	2022	Nuclear mitotic apparatus protein 1	Numa1	1	107.83	_AAPVLK(hy)QADR_	6
P29758	392	Ornithine aminotransferase, mitochondrial	Oat	1	109.42	_DCDAWK(hy)VCLR_	6
P29758	405	Ornithine aminotransferase, mitochondrial	Oat	1	150.69	_DNGLLAK(hy)PTHGDIIR_	7
P29758	32	Ornithine aminotransferase, mitochondrial	Oat	1	156.11	_K(hy)TEQGPPSSEYIFER_	1
P29758	362	Ornithine aminotransferase, mitochondrial	Oat	1	196.84	_ELM(ox)K(hy)LPSDVVTSVR_	4
P29758	107	Ornithine aminotransferase, mitochondrial	Oat	1	204.85	_SQVDK(hy)LTLTSR_	5
P11725	289	Ornithine carbamoyltransferase, mitochondrial	Otc	0.999222	190.44	_LQAFQGYQVTM(ox)K(hy)TAK_	12
P11725	221	Ornithine carbamoyltransferase, mitochondrial	Otc	1	163.56	_FGMHLQAATPK(hy)GYEPDPNIVK_	11
P11725	231	Ornithine carbamoyltransferase, mitochondrial	Otc	1	179.09	_GYEPDPNIVK(hy)LAEQYAK_	10
P11725	292	Ornithine carbamoyltransferase, mitochondrial	Otc	1	187	_TAK(hy)VAASDWTFLHCLPR_	3
P11725	88	Ornithine carbamoyltransferase, mitochondrial	Otc	1	194.06	_SLGM(ox)IFEK(hy)R_	8
P11725	238	Ornithine carbamoyltransferase, mitochondrial	Otc	1	239.03	_LAEQYAK(hy)ENGTK_	7
P11725	70	Ornithine carbamoyltransferase, mitochondrial	Otc	1	247.3	_QK(hy)GEYLPLLQGK_	2
P11725	307	Ornithine carbamoyltransferase, mitochondrial	Otc	1	248.67	_K(hy)PEEVDDEVFYSPR_	1
P11725	144	Ornithine carbamoyltransferase, mitochondrial	Otc	1	251.3	_VYK(hy)QSDLDTLAK_	3
Q921K2	524	Poly [ADP-ribose] polymerase 1	Parp1	1	141.98	_MK(hy)LTLK_	2
Q9CZL5	131	Pterin-4-alpha-carbinolamine dehydratase 2	Pcbd2	1	140.39	_LAQFIEK(hy)AAASL_	7
Q9CZL5	124	Pterin-4-alpha-carbinolamine dehydratase 2	Pcbd2	1	176.78	_DVK(hy)LAQFIEK_	3
P60335	115	Poly(rC)-binding protein 1	Pcbp1	0.999979	161.04	_LVVPATQCGSLIGK(hy)GGCK_	14
Q91ZA3	492	Propionyl-CoA carboxylase alpha chain, mitochondrial	Pcca	1	128.03	_FVK(hy)GDISTK_	3
Q91ZA3	61	Propionyl-CoA carboxylase alpha chain, mitochondrial	Pcca	1	187.97	_TFDK(hy)ILIANR_	4
Q91ZA3	146	Propionyl-CoA carboxylase alpha chain, mitochondrial	Pcca	0.998304	93.768	_AQAVHPGYGFLSENK(hy)EFAK_	15
Q91ZA3	184	Propionyl-CoA carboxylase alpha chain, mitochondrial	Pcca	1	156.6	_AK(hy)VNTIPGFDGVVK_	2
Q99MN9	101	Propionyl-CoA carboxylase beta chain, mitochondrial	Pccb	0.990403	146.36	_CADFGMAADK(hy)NK_	10
Q99MN9	103	Propionyl-CoA carboxylase beta chain, mitochondrial	Pccb	1	96.745	_NK(hy)FPGDSVVTGR_	2
Q6W8Q3	55	Purkinje cell protein 4-like protein 1	Pcp4l1	1	116.52	_AALAIQGK(hy)FR_	8
E9QPD7	1091	Pyruvate carboxylase;Pyruvate carboxylase;Pyruvate carboxylase, mitochondrial	Pcx	0.999998	115.14	_SILVK(hy)DTQAM(ox)K_	5
P35486	321	Pyruvate dehydrogenase E1 component subunit alpha, somatic form, mitochondrial	Pdha1	1	121.08	_SDPIMLLK(hy)DR_	8
P35486	244	Pyruvate dehydrogenase E1 component subunit alpha, somatic form, mitochondrial	Pdha1	1	128.81	_AAASTDYYK(hy)R_	9
P35486	313	Pyruvate dehydrogenase E1 component subunit alpha, somatic form, mitochondrial	Pdha1	1	135.99	_SK(hy)SDPIMLLK_	2
P35486	77	Pyruvate dehydrogenase E1 component subunit alpha, somatic form, mitochondrial;Pyruvate dehydrogenase E1 component subunit alpha, testis-specific form, mitochondrial	Pdha1	0.999998	103.91	_MELK(hy)ADQLYK_	4
Q99MZ7	83	Peroxisomal trans-2-enoyl-CoA reductase	Pecr	1	181.31	_K(hy)EEEVSNLVK_	1
P47857-3	829	6-phosphofructokinase, muscle type	Pfkm	1	172.23	_NFATK(hy)MGAK_	5
Q9DBJ1	251	Phosphoglycerate mutase 1	Pgam1	0.998109	145.09	_AMEAVAAQGK(hy)VK_	10
Q9DBJ1	100	Phosphoglycerate mutase 1;Phosphoglycerate mutase 2	Pgam1	1	153.09	_HYGGLTGLNK(hy)AETAAK_	10
P09411	216	Phosphoglycerate kinase 1	Pgk1	0.999999	155.49	_ALESPERPFLAILGGAK(hy)VADK_	17
P09411	220	Phosphoglycerate kinase 1	Pgk1	1	103.83	_VADK(hy)IQLINNMLDK_	4
P09411	267	Phosphoglycerate kinase 1	Pgk1	1	120.99	_IVK(hy)DLMSK_	3
P09411	361	Phosphoglycerate kinase 1	Pgk1	1	122.46	_SLMDEVVK(hy)ATSR_	8
P09411	131	Phosphoglycerate kinase 1;Phosphoglycerate kinase 2	Pgk1	0.964709	107.21	_FHVEEEGK(hy)GK_	8
P09411	156	Phosphoglycerate kinase 1;Phosphoglycerate kinase 2	Pgk1	1	140.89	_ASLSK(hy)LGDVYVNDAFGTAHR_	5
Q9D0F9	349	Phosphoglucomutase-1	Pgm1	1	163.41	_VANATK(hy)IALYETPTGWK_	6
Q8K411	848	Presequence protease, mitochondrial	Pitrm1	0.999994	167.71	_LVTDPTFK(hy)PCQMK_	8
Q91XF0	100	Pyridoxine-5'-phosphate oxidase	Pnpo	1	143.01	_MLLLK(hy)GFGK_	5
P17742	44	Peptidyl-prolyl cis-trans isomerase A;Peptidyl-prolyl cis-trans isomerase	Ppia	0.999809	96.604	_ALSTGEK(hy)GFGYK_	7
Q99KR7	189	Peptidyl-prolyl cis-trans isomerase F, mitochondrial	Ppif	0.997001	133.23	_IESFGSK(hy)SGK_	7
Q99KR7	85	Peptidyl-prolyl cis-trans isomerase F, mitochondrial	Ppif	1	147.24	_ALCTGEK(hy)GFGYK_	7
Q99KR7	72	Peptidyl-prolyl cis-trans isomerase F, mitochondrial	Ppif	1	150.49	_ADVVPK(hy)TAENFR_	6
Q99KR7	66	Peptidyl-prolyl cis-trans isomerase F, mitochondrial	Ppif	1	171.29	_VVLELK(hy)ADVVPK_	6
P35700	178	Peroxiredoxin-1	Prdx1	1	115.63	_HGEVCPAGWK(hy)PGSDTIKPDVNK_	10
P20108	92	Thioredoxin-dependent peroxide reductase, mitochondrial	Prdx3	0.999975	117.02	_ELSLDDFK(hy)GK_	8
P20108	254	Thioredoxin-dependent peroxide reductase, mitochondrial	Prdx3	1	146.58	_EYFEK(hy)VHQ_	5
H3BJQ7	82	Peroxiredoxin-5, mitochondrial	Prdx5	0.998469	150.04	_VNLAELFK(hy)GK_	8
O08709	106	Peroxiredoxin-6	Prdx6	1	99.752	_LPFPIIDDK(hy)GR_	9
O08709	209	Peroxiredoxin-6	Prdx6	1	149.38	_GVFTK(hy)ELPSGK_	5
A0A1B0GRP7	123	Proline synthase co-transcribed bacterial homolog protein	Prosc	1	147.33	_LADK(hy)VNSSWQK_	4
Q9ET01	724	Glycogen phosphorylase, liver form;Phosphorylase	Pygl	0.999338	128.01	_VDDVAALDK(hy)K_	9
Q9ET01	421	Glycogen phosphorylase, liver form;Phosphorylase	Pygl	1	119.27	_IVALFPK(hy)DISR_	7
Q99NF8	301	Ran-binding protein 17	Ranbp17	1	124.23	_AK(hy)YLGNLIK_	2
Q00915	32	Retinol-binding protein 1	Rbp1	1	157.66	_K(hy)IANLLKPDK_	1
Q64374	5	Regucalcin	Rgn	1	85.813	_(ac)SSIK(hy)VECVLR_	4
Q64374	244	Regucalcin	Rgn	1	124.62	_LPVDK(hy)TTSCCFGGK_	5
Q64374	198	Regucalcin	Rgn	1	133.78	_MEK(hy)DEQIPDGMCIDAEGK_	3
Q9CZX8	143	40S ribosomal protein S19	Rps19	0.929818	121.6	_IAGQVAAANK(hy)K_	10
P62908	108	40S ribosomal protein S3	Rps3	1	116.52	_YK(hy)LLGGLAVR_	2
Q99LB7	913	Sarcosine dehydrogenase, mitochondrial	Sardh	1	161.79	_SPFDPDNK(hy)R_	8
Q99LB7	374	Sarcosine dehydrogenase, mitochondrial	Sardh	1	185.96	_VPVLEK(hy)TGIK_	6
Q99LB7	38	Sarcosine dehydrogenase, mitochondrial	Sardh	1	130.1	_PTTEK(hy)SVPYQR_	5
P32020	453	Non-specific lipid-transfer protein	Scp2	0.999355	194.17	_LEEEGEQFVK(hy)K_	10
P32020	438	Non-specific lipid-transfer protein	Scp2	1	180.19	_ANLVFK(hy)EIEK_	6
P32020	443	Non-specific lipid-transfer protein	Scp2	1	260.6	_K(hy)LEEEGEQFVK_	1
Q8K2B3	480	Succinate dehydrogenase [ubiquinone] flavoprotein subunit, mitochondrial	Sdha	0.886846	109.35	_ACALSIAESCRPGDK(hy)VPSIK_	15
Q8K2B3	547	Succinate dehydrogenase [ubiquinone] flavoprotein subunit, mitochondrial	Sdha	0.999138	138.99	_ISQLYGDLK(hy)HLK_	9
Q8K2B3	485	Succinate dehydrogenase [ubiquinone] flavoprotein subunit, mitochondrial	Sdha	1	115.38	_VPSIK(hy)ANAGEESVMNLDK_	5
Q8K2B3	335	Succinate dehydrogenase [ubiquinone] flavoprotein subunit, mitochondrial	Sdha	1	137.16	_YAPVAK(hy)DLASR_	6
Q8K2B3	250	Succinate dehydrogenase [ubiquinone] flavoprotein subunit, mitochondrial	Sdha	1	145.81	_AK(hy)NTVIATGGYGR_	2
Q8K2B3	167	Succinate dehydrogenase [ubiquinone] flavoprotein subunit, mitochondrial	Sdha	1	174.41	_TEDGK(hy)IYQR_	5
Q8K2B3	608	Succinate dehydrogenase [ubiquinone] flavoprotein subunit, mitochondrial	Sdha	1	174.95	_VDEYDYSK(hy)PIQGQQK_	8
Q8K2B3	179	Succinate dehydrogenase [ubiquinone] flavoprotein subunit, mitochondrial	Sdha	1	199.68	_AFGGQSLK(hy)FGK_	8
A0A0R4J135;P17563;Q63836	52;52;52	Selenium-binding protein 1;Selenium-binding protein 2	Selenbp2	1	124.81	_NTGTEAPDYLATVDVDPK(hy)SPQYSQVIHR_	18
A0A0A0MQA3	315	Alpha-1-antitrypsin 1-1;Alpha-1-antitrypsin 1-3;Alpha-1-antitrypsin 1-5	Serpina1a	1	222	_ELISK(hy)FLLNR_	5
P22599	292	Alpha-1-antitrypsin 1-2	Serpina1b	1	225.67	_ELISK(hy)ILLNR_	5
P50431	451	Serine hydroxymethyltransferase, cytosolic;Serine hydroxymethyltransferase;Serine hydroxymethyltransferase	Shmt1	1	190.11	_LAGDEK(hy)IQSAVATLR_	6
Q9CZN7	469	Serine hydroxymethyltransferase	Shmt2	1	121.9	_LQDFK(hy)SFLLK_	5
Q9CZN7	409	Serine hydroxymethyltransferase	Shmt2	1	136.26	_VLELVSITANK(hy)NTCPGDR_	11
Q9CZN7	474	Serine hydroxymethyltransferase	Shmt2	1	191.53	_SFLLK(hy)DPETSQR_	5
Q9CZN7	305	Serine hydroxymethyltransferase	Shmt2	1	199.8	_TGK(hy)EIPYTFEDR_	3
Q9CZN7	367	Serine hydroxymethyltransferase	Shmt2	1	199.82	_NAQAMADALLK(hy)R_	11
P48962	43	ADP/ATP translocase 1	Slc25a4	0.888791	102.5	_LLLQVQHASK(hy)QISAEK_	10
P51881	43	ADP/ATP translocase 2	Slc25a5	0.999879	95.651	_LLLQVQHASK(hy)QITADK_	10
P51881	163	ADP/ATP translocase 2	Slc25a5	0.99999	146.16	_GLGDCLVK(hy)IYK_	8
P51881	23	ADP/ATP translocase 2	Slc25a5	1	85.203	_DFLAGGVAAAISK(hy)TAVAPIER_	13
P51881	245	ADP/ATP translocase 2	Slc25a5	1	107.82	_K(hy)GTDIMYTGTLDCWR_	1
P51881	147	ADP/ATP translocase 2	Slc25a5	1	161.21	_LAADVGK(hy)AGAER_	7
P51881	272	ADP/ATP translocase 2	Slc25a5	1	186.58	_AFFK(hy)GAWSNVLR_	4
P09671	68	Superoxide dismutase [Mn], mitochondrial	Sod2	0.99028	118.31	_HHAAYVNNLNATEEK(hy)YHEALAK_	15
P09671	130	Superoxide dismutase [Mn], mitochondrial	Sod2	0.999992	207.68	_DFGSFEK(hy)FK_	7
P09671	114	Superoxide dismutase [Mn], mitochondrial	Sod2	1	134.88	_GGGEPK(hy)GELLEAIK_	6
P09671	122	Superoxide dismutase [Mn], mitochondrial	Sod2	1	143.03	_GELLEAIK(hy)R_	8
P09671	75	Superoxide dismutase [Mn], mitochondrial	Sod2	1	177.12	_YHEALAK(hy)GDVTTQVALQPALK_	7
E9PVP0	270	PCTP-like protein	Stard10	1	112.36	_GSLPK(hy)WVVNK_	5
Q8C8J0	452	Sperm-tail PG-rich repeat-containing protein 2	Stpg2	0.999974	160.03	_TSVAK(ac)K(hy)R_	6
Q9Z2I9	88	Succinyl-CoA ligase [ADP-forming] subunit beta, mitochondrial	Sucla2	0.881389	104.82	_SSDEAYAIAK(hy)K_	10
Q9WUM5	308	Succinyl-CoA ligase [ADP/GDP-forming] subunit alpha, mitochondrial	Suclg1	0.871904	100.19	_M(ox)GHAGAIIAGGK(hy)GGAK_	12
Q9WUM5	90	Succinyl-CoA ligase [ADP/GDP-forming] subunit alpha, mitochondrial	Suclg1	0.999703	119.74	_LVGGTTPGK(hy)GGQK_	9
Q9WUM5	66	Succinyl-CoA ligase [ADP/GDP-forming] subunit alpha, mitochondrial	Suclg1	0.999998	99.508	_IICQGFTGK(hy)QGTFHSQQALEYGTK_	9
Q9WUM5	57	Succinyl-CoA ligase [ADP/GDP-forming] subunit alpha, mitochondrial	Suclg1	1	145.31	_NTK(hy)IICQGFTGK_	3
Q9Z2I8	67	Succinyl-CoA ligase [GDP-forming] subunit beta, mitochondrial	Suclg2	1	160.65	_FFVANTAK(hy)EALEAAK_	8
Q8BGL3	238	Sulfotransferase	Sult2a8	1	89.911	_MISQSCLSNIEK(hy)HEFIMR_	12
Q8K0Z7	124	Translational activator of cytochrome c oxidase 1	Taco1	0.999897	98.156	_STIESALK(hy)TEK_	8
Q921I1	696	Serotransferrin	Tf	1	153.05	_LLEACTFHK(hy)H_	9
Q921I1	252	Serotransferrin	Tf	1	148.96	_K(hy)PVDQYEDCYLAR_	1
Q3UUI3	46	Thioesterase superfamily member 4	Them4	1	168.5	_DYALPNPSWTK(hy)DLR_	11
Q3UUI3	98	Thioesterase superfamily member 4	Them4	1	247.67	_EEQMSK(hy)AQQFTR_	6
Q569Z6	452	Thyroid hormone receptor-associated protein 3	Thrap3	1	109	_FMSK(hy)VIAGASK_	4
Q64511	1477	DNA topoisomerase 2-beta	Top2b	1	153.97	_LPSK(hy)TVAAK_	4
Q64511	1202	DNA topoisomerase 2-beta	Top2b	1	162.31	_EDILAGMSGK(hy)AIK_	10
P52196	219	Thiosulfate sulfurtransferase	Tst	0.999896	154.39	_GSVNMPFMDFLTK(hy)DGFEK_	13
P52196	136	Thiosulfate sulfurtransferase	Tst	1	112.74	_NWLK(hy)EGHPVTSEPSRPEPAVFK_	4
P52196	224	Thiosulfate sulfurtransferase	Tst	1	176.78	_DGFEK(hy)SPEELR_	5
P52196	237	Thiosulfate sulfurtransferase	Tst	1	192.39	_K(hy)VDLSQPLIATCR_	1
P52196	14	Thiosulfate sulfurtransferase	Tst	1	222.74	_ALVSTK(hy)WLAESIR_	6
P52196	175	Thiosulfate sulfurtransferase	Tst	1	257.76	_TYEQVLENLQSK(hy)R_	12
Q8BFR5	88	Elongation factor Tu, mitochondrial	Tufm	0.999724	106.62	_ILAEGGGAK(hy)FK_	9
A0A0M3HEQ0	156	Thioredoxin reductase 2, mitochondrial	Txnrd2	1	135.87	_VK(hy)YFNIK_	2
P61082	8	NEDD8-conjugating enzyme Ubc12	Ube2m	0.999944	129.47	_LFSLK(hy)QQK_	5
P25688	290	Uricase	Uox	0.999638	83.751	_EEVLLPLDNPYGK(hy)ITGTVK_	13
P25688	23	Uricase	Uox	1	123.79	_TGYGK(hy)DMVK_	5
P25688	10	Uricase	Uox	1	201.24	_(ac)AHYHDNYGK(hy)NDEVEFVR_	9
P25688	185	Uricase;Uricase	Uox	1	194.98	_DQFTTLPEVK(hy)DR_	10
P25688	227	Uricase;Uricase	Uox	1	235.35	_FAGPYDK(hy)GEYSPSVQK_	7
Q9DB77	250	Cytochrome b-c1 complex subunit 2, mitochondrial	Uqcrc2	0.999953	101.97	_GGLGLAGAK(hy)AK_	9
Q9DB77	92	Cytochrome b-c1 complex subunit 2, mitochondrial	Uqcrc2	1	209.39	_LASSLTTK(hy)GASSFK_	8
Q60596	171	DNA repair protein XRCC1	Xrcc1	1	138.22	_VTVTK(hy)LGQFR_	5
Q8BGC4	35	Zinc-binding alcohol dehydrogenase domain-containing protein 2	Zadh2	1	142.83	_TMQK(hy)LVVTR_	4
